# Supplementary material for: Identification of Key Gene Signatures Associated With Bone Metastasis in Castration-Resistant Prostate Cancer Using Co-Expression Analysis
Source: Front Oncol. 2021 Feb 2;10:571524. doi: 10.3389/fonc.2020.571524 (PMC7884857; doi:10.3389/fonc.2020.571524)
Supplement: Supplementary Table 1 — All the differentially expressed genes between metastatic tumor and normal bone marrow samples in GSE32269. [file Table_1.xlsx]

## Sheet: Supplementary Table 1
	logFC	AveExpr	t	P.Value	adj.P.Val	B	significant
KLK3	6.92666	10.0001	14.3707	1.45208e-16	9.44672e-13	27.2517	Up
EFNA1	3.6947	6.78681	14.2947	1.71183e-16	9.44672e-13	27.0988	Up
KRT18	4.22751	9.55381	12.641	7.19243e-15	2.64609e-11	23.5944	Up
NKX3-1	3.79251	9.38193	12.0171	3.2022e-14	8.83568e-11	22.1799	Up
SLC39A6	3.58659	9.73256	11.7846	5.6547e-14	1.24822e-10	21.6394	Up
GFI1	-2.75956	3.72049	-11.153	2.74379e-13	5.04721e-10	20.133	Down
RHD	-4.31331	4.28208	-10.9461	4.65402e-13	7.17726e-10	19.6275	Down
MGAM	-3.21986	3.91962	-10.8852	5.44345e-13	7.17726e-10	19.4774	Down
FAR2	-3.44556	4.15247	-10.857	5.85262e-13	7.17726e-10	19.408	Down
PGLYRP1	-3.65526	3.82837	-10.6163	1.09292e-12	1.20625e-09	18.8091	Down
OLFM4	-4.42534	4.1741	-10.5669	1.24368e-12	1.24786e-09	18.6851	Down
GOLM1	5.63685	8.59566	10.2834	2.62497e-12	2.1377e-09	17.9673	Up
LILRA3	-3.01742	3.79702	-10.2537	2.84013e-12	2.1377e-09	17.8915	Down
EPB42	-5.46871	4.4176	-10.2533	2.84338e-12	2.1377e-09	17.8904	Down
UROD	-2.74584	7.43482	-10.2452	2.90527e-12	2.1377e-09	17.8697	Down
CCDC69	-2.01469	3.73525	-10.0057	5.51144e-12	3.80186e-09	17.2533	Down
LCN2	-5.44672	5.04904	-9.60732	1.62586e-11	1.05556e-08	16.2098	Down
DDAH1	2.77509	8.56006	9.54919	1.90717e-11	1.16941e-08	16.0557	Up
EPCAM	3.33227	9.07255	9.33857	3.41262e-11	1.98237e-08	15.4933	Up
NCF1	-3.52066	4.11238	-9.30593	3.73653e-11	1.98719e-08	15.4056	Down
PIP4K2A	-2.37184	6.39434	-9.30168	3.78101e-11	1.98719e-08	15.3941	Down
TMOD1	-2.71287	5.10864	-9.14921	5.7862e-11	2.90283e-08	14.9824	Down
MLPH	3.48041	10.0214	8.91745	1.11104e-10	5.33156e-08	14.3506	Up
PRG2	-5.34561	4.56011	-8.86875	1.27542e-10	5.86532e-08	14.2169	Down
VNN2	-3.99338	4.30424	-8.85177	1.33835e-10	5.90854e-08	14.1702	Down
CYP4F3	-3.9635	4.76448	-8.81004	1.50677e-10	6.07286e-08	14.0553	Down
ALAD	-2.44804	5.90165	-8.80815	1.51491e-10	6.07286e-08	14.05	Down
LST1	-2.98821	4.36057	-8.79625	1.56706e-10	6.07286e-08	14.0172	Down
DSP	3.56202	8.60838	8.78989	1.59566e-10	6.07286e-08	13.9997	Up
CEACAM8	-5.55959	4.7457	-8.71903	1.95274e-10	7.18413e-08	13.8039	Down
PTPN22	-2.73047	3.9215	-8.69485	2.09236e-10	7.44946e-08	13.7369	Down
GCA	-2.87304	6.78332	-8.66401	2.28521e-10	7.88184e-08	13.6513	Down
ENAH	2.76899	8.17704	8.63885	2.45588e-10	8.21379e-08	13.5815	Up
MNDA	-5.52776	4.96756	-8.61492	2.63023e-10	8.53819e-08	13.5149	Down
GYPE	-2.32277	3.79608	-8.59768	2.76357e-10	8.71471e-08	13.4669	Down
ADAM8	-2.61432	3.94566	-8.57229	2.97253e-10	9.11328e-08	13.3962	Down
CXCR2	-2.73155	4.05067	-8.56214	3.06048e-10	9.12934e-08	13.3679	Down
PIK3CD	-2.73394	5.38169	-8.55029	3.16654e-10	9.1547e-08	13.3348	Down
CLC	-4.88773	5.46229	-8.54286	3.23488e-10	9.1547e-08	13.3141	Down
FECH	-2.57896	6.72608	-8.51413	3.51366e-10	9.69507e-08	13.2339	Down
CAMP	-5.90146	4.81626	-8.46807	4.0126e-10	1.05668e-07	13.105	Down
GYPA	-4.5907	4.46586	-8.46733	4.02106e-10	1.05668e-07	13.1029	Down
TFAP2C	2.13638	6.27036	8.43777	4.37933e-10	1.12406e-07	13.0201	Up
LYL1	-3.30194	4.45069	-8.39486	4.95776e-10	1.22942e-07	12.8996	Down
BPGM	-2.0215	6.08733	-8.39106	5.0126e-10	1.22942e-07	12.8889	Down
IRAK3	-2.6725	4.05024	-8.30614	6.41191e-10	1.5057e-07	12.6498	Down
TAL1	-3.42947	5.06349	-8.30328	6.46533e-10	1.5057e-07	12.6417	Down
RWDD2A	3.19152	6.89866	8.29889	6.54831e-10	1.5057e-07	12.6293	Up
SH3BP4	3.5782	7.45084	8.25733	7.38931e-10	1.64886e-07	12.512	Up
TMEM134	2.05389	7.2105	8.25361	7.46968e-10	1.64886e-07	12.5014	Up
KAT2B	-2.65095	6.13424	-8.20574	8.58743e-10	1.85842e-07	12.3659	Down
ALOX5	-3.12043	5.12616	-8.19056	8.97643e-10	1.87371e-07	12.3229	Down
TCEAL4	2.46898	8.74744	8.18975	8.99759e-10	1.87371e-07	12.3206	Up
PTPN6	-2.49376	6.44143	-8.17892	9.28657e-10	1.89807e-07	12.2899	Down
ITGAL	-2.40333	4.05605	-8.15155	1.00591e-09	2.01859e-07	12.2122	Down
NFE2	-4.29918	4.42793	-8.1282	1.07699e-09	2.12022e-07	12.1459	Down
ACPP	4.47741	9.88441	8.12254	1.09497e-09	2.12022e-07	12.1298	Up
CLEC5A	-3.16773	5.25099	-8.10088	1.16662e-09	2.19215e-07	12.0681	Down
PLBD1	-3.25466	7.17042	-8.09935	1.17185e-09	2.19215e-07	12.0638	Down
SLC2A3	-3.15121	4.73387	-8.07268	1.26708e-09	2.3308e-07	11.9878	Down
TRIM10	-3.07545	5.33951	-8.05004	1.35406e-09	2.44996e-07	11.9233	Down
FBXO7	-2.36022	7.66741	-7.97018	1.71218e-09	3.04795e-07	11.6951	Down
GYPB	-4.09861	5.4362	-7.94797	1.82785e-09	3.20222e-07	11.6316	Down
RAC2	-3.04477	6.00958	-7.94187	1.86097e-09	3.2093e-07	11.6141	Down
ARHGAP25	-2.65085	4.5711	-7.9295	1.93006e-09	3.24534e-07	11.5786	Down
PTPRF	2.19182	6.85356	7.92764	1.94068e-09	3.24534e-07	11.5733	Up
STEAP1	4.07466	8.94478	7.92172	1.97484e-09	3.25319e-07	11.5563	Up
2020-03-08	-2.66769	6.10573	-7.91281	2.02738e-09	3.29061e-07	11.5308	Down
LAT	-2.0201	4.29588	-7.89805	2.11759e-09	3.38722e-07	11.4884	Down
HSPD1	1.77767	10.3157	7.85266	2.42136e-09	3.81779e-07	11.3581	Up
RNASE2	-5.31049	5.55184	-7.84318	2.49016e-09	3.85252e-07	11.3308	Down
AHSP	-5.01203	5.89008	-7.84006	2.51319e-09	3.85252e-07	11.3218	Down
RANBP10	-1.94742	5.57873	-7.821	2.65895e-09	4.02011e-07	11.267	Down
MYL4	-2.65877	6.06254	-7.78755	2.93577e-09	4.37866e-07	11.1706	Down
FOLR3	-3.13498	4.18169	-7.77661	3.03255e-09	4.45842e-07	11.1391	Down
ESPL1	-2.02374	6.30967	-7.76927	3.09916e-09	4.45842e-07	11.1179	Down
PYCR1	2.28898	7.30943	7.76805	3.11043e-09	4.45842e-07	11.1144	Up
CSF3R	-2.58585	4.04828	-7.76258	3.16132e-09	4.47327e-07	11.0986	Down
PLPP1	4.03148	9.86525	7.75019	3.27959e-09	4.58187e-07	11.0629	Up
PADI4	-3.98607	4.57851	-7.73868	3.39355e-09	4.68183e-07	11.0296	Down
NME3	2.9594	6.86277	7.72034	3.5834e-09	4.88271e-07	10.9767	Up
SLC22A4	-2.69903	5.66467	-7.64445	4.49048e-09	6.04408e-07	10.7571	Down
FAM117A	-2.32847	7.21993	-7.58884	5.2999e-09	7.00719e-07	10.5958	Down
SERPINB1	-3.27638	5.45118	-7.58676	5.33301e-09	7.00719e-07	10.5897	Down
PPOX	-2.28019	6.52218	-7.57966	5.4472e-09	7.01251e-07	10.5691	Down
LCP2	-2.6818	4.37352	-7.57862	5.46413e-09	7.01251e-07	10.5661	Down
S100A12	-5.48521	6.47873	-7.5725	5.56474e-09	7.05954e-07	10.5483	Down
ITGA2B	-2.45963	4.66684	-7.54611	6.02109e-09	7.55168e-07	10.4716	Down
ARG1	-4.67227	5.51894	-7.50701	6.76756e-09	8.39254e-07	10.3578	Down
SNCA	-3.50661	5.99641	-7.49325	7.05203e-09	8.64814e-07	10.3177	Down
VNN1	-2.30485	3.98111	-7.48365	7.25745e-09	8.80224e-07	10.2898	Down
BLM	-1.79203	6.54312	-7.4627	7.72734e-09	9.27028e-07	10.2287	Down
CDH1	3.07262	9.21623	7.45358	7.94146e-09	9.42472e-07	10.2021	Up
MS4A3	-5.60905	5.15042	-7.43945	8.285e-09	9.67807e-07	10.1608	Down
BMP2K	-2.06684	4.52649	-7.43763	8.33031e-09	9.67807e-07	10.1555	Down
STOM	-2.88506	7.45022	-7.41554	8.90087e-09	1.01886e-06	10.091	Down
CCND3	-1.99428	6.87044	-7.41354	8.95437e-09	1.01886e-06	10.0852	Down
RHAG	-2.64845	5.70605	-7.40964	9.05975e-09	1.02033e-06	10.0738	Down
CD9	2.9146	8.9697	7.38363	9.79559e-09	1.09206e-06	9.99777	Up
CNPY2	1.79706	8.27723	7.33086	1.14791e-08	1.26695e-06	9.84333	Up
MPO	-5.49428	5.58595	-7.31813	1.19271e-08	1.30336e-06	9.80605	Down
ALCAM	2.92502	9.15779	7.31057	1.22016e-08	1.32029e-06	9.78389	Up
ITGAM	-3.04106	5.98816	-7.30592	1.23737e-08	1.32591e-06	9.77025	Down
LILRA2	-2.32922	4.20143	-7.27832	1.3446e-08	1.42696e-06	9.68931	Down
TRAK2	-2.17416	7.61372	-7.26899	1.38294e-08	1.45367e-06	9.66193	Down
DEFA4	-6.27324	6.67157	-7.26151	1.41447e-08	1.47279e-06	9.63998	Down
NRGN	-2.40097	3.77327	-7.25565	1.4397e-08	1.48504e-06	9.62276	Down
SIGLEC5	-3.01221	4.61114	-7.25154	1.45765e-08	1.48964e-06	9.61069	Down
PF4	-4.65906	5.78709	-7.20459	1.67949e-08	1.70031e-06	9.47272	Down
PLEK	-2.56253	5.47668	-7.20162	1.69461e-08	1.70031e-06	9.46399	Down
DNAJC6	-1.97415	4.18527	-7.19149	1.74727e-08	1.73736e-06	9.43418	Down
PRKCB	-2.36163	5.46963	-7.18852	1.76303e-08	1.73738e-06	9.42544	Down
ELANE	-5.03732	4.57775	-7.17876	1.81575e-08	1.77349e-06	9.39674	Down
PSTPIP2	-2.49493	4.785	-7.17287	1.84836e-08	1.78438e-06	9.3794	Down
KLF1	-3.70774	5.19907	-7.17089	1.8595e-08	1.78438e-06	9.37355	Down
PRG3	-3.96328	4.91657	-7.16807	1.87541e-08	1.78438e-06	9.36526	Down
LILRB2	-2.79054	4.5272	-7.16271	1.90601e-08	1.79801e-06	9.34949	Down
CHI3L1	-2.5957	4.69183	-7.13005	2.10391e-08	1.96787e-06	9.25327	Down
TFRC	-3.21347	9.191	-7.12265	2.15157e-08	1.99553e-06	9.23145	Down
TPD52	3.00818	7.87664	7.09041	2.37217e-08	2.1818e-06	9.13638	Up
DSTN	1.92933	9.38201	7.0838	2.42017e-08	2.20756e-06	9.11686	Up
ADD2	-2.38545	5.47239	-7.05074	2.67524e-08	2.42022e-06	9.01926	Down
IPCEF1	-2.99235	4.541	-7.03551	2.80175e-08	2.51406e-06	8.97425	Down
ITGA4	-2.56739	4.61451	-7.0246	2.89605e-08	2.55934e-06	8.942	Down
ZNF32	2.24975	6.28768	7.02431	2.89859e-08	2.55934e-06	8.94115	Up
PRRC1	2.91922	6.85517	7.02049	2.93241e-08	2.56865e-06	8.92985	Up
LRMP	-2.64732	4.49733	-6.99676	3.15149e-08	2.73882e-06	8.85966	Down
ATP6V0E2	3.36298	8.44584	6.99247	3.19277e-08	2.74704e-06	8.84699	Up
IL18RAP	-3.63119	4.98868	-6.99062	3.21073e-08	2.74704e-06	8.84152	Down
CCNE1	-2.33254	5.72146	-6.98466	3.26947e-08	2.77578e-06	8.82386	Down
CEACAM6	-3.66919	6.09309	-6.9772	3.34434e-08	2.81767e-06	8.80181	Down
WAS	-2.36693	6.53411	-6.95077	3.62413e-08	3.03027e-06	8.72354	Down
TRAF3IP3	-2.35417	4.49945	-6.94811	3.65358e-08	3.03192e-06	8.71565	Down
CAPN3	-2.2035	4.84894	-6.94003	3.74446e-08	3.08415e-06	8.69172	Down
KLK2	5.45431	9.00004	6.93631	3.78708e-08	3.09615e-06	8.68069	Up
SPTA1	-4.65102	5.49937	-6.9186	3.99663e-08	3.22052e-06	8.62823	Down
TF	-2.67475	5.31156	-6.91853	3.99757e-08	3.22052e-06	8.628	Down
SPDEF	2.4188	6.6257	6.9111	4.08899e-08	3.25141e-06	8.60597	Up
ANP32E	-2.66233	6.02756	-6.91063	4.09483e-08	3.25141e-06	8.60458	Down
ECRP	-2.82284	4.50706	-6.90727	4.13691e-08	3.26136e-06	8.59462	Down
SLC14A1	-2.59063	4.07832	-6.87497	4.56447e-08	3.57291e-06	8.49881	Down
GIT2	-1.91822	3.96534	-6.86355	4.72613e-08	3.6734e-06	8.46491	Down
ALOX5AP	-2.91626	6.1641	-6.85211	4.8938e-08	3.77713e-06	8.43094	Down
TNS1	-2.64835	5.57959	-6.84941	4.93424e-08	3.78189e-06	8.42292	Down
ACAP1	-2.2386	3.69511	-6.83054	5.22639e-08	3.97563e-06	8.36689	Down
MPP1	-2.59848	6.73834	-6.82774	5.27126e-08	3.97563e-06	8.35856	Down
KIF5C	2.52943	7.89745	6.82626	5.29508e-08	3.97563e-06	8.35417	Up
IL17RA	-1.93039	6.0925	-6.82334	5.34248e-08	3.98412e-06	8.34549	Down
ADCY7	-2.49452	5.07426	-6.8144	5.49005e-08	4.06669e-06	8.31894	Down
DENND4A	-2.02921	4.20333	-6.80945	5.57358e-08	4.10104e-06	8.30423	Down
HMGB2	-2.09473	9.4573	-6.79167	5.88439e-08	4.30106e-06	8.25137	Down
CXCL12	-3.03098	6.67627	-6.77498	6.19205e-08	4.49616e-06	8.20172	Down
CA1	-4.91744	6.7369	-6.77192	6.25014e-08	4.50868e-06	8.19263	Down
PDLIM5	2.93588	7.74054	6.7668	6.34852e-08	4.54991e-06	8.17741	Up
S100A9	-6.17724	6.06954	-6.76122	6.45776e-08	4.59834e-06	8.16079	Down
EVI2B	-3.02761	5.15697	-6.75444	6.59296e-08	4.66452e-06	8.14061	Down
ST6GALNAC4	-1.67402	4.33171	-6.74276	6.8323e-08	4.78073e-06	8.10587	Down
LAMC1	1.97822	7.79771	6.74221	6.84385e-08	4.78073e-06	8.10422	Up
CTSG	-4.88857	5.65949	-6.72864	7.13369e-08	4.95186e-06	8.06382	Down
ALAS2	-5.73898	4.96224	-6.71513	7.43447e-08	5.12839e-06	8.02358	Down
GLO1	2.49481	10.3384	6.71112	7.52629e-08	5.15948e-06	8.01163	Up
CFP	-1.91029	3.55348	-6.70392	7.69375e-08	5.24172e-06	7.99019	Down
MAPK14	-1.7218	6.10481	-6.69679	7.86323e-08	5.31772e-06	7.96896	Down
STK10	-1.73497	5.0215	-6.6952	7.90165e-08	5.31772e-06	7.96421	Down
NCAPG	-2.32955	5.67207	-6.69311	7.95246e-08	5.31947e-06	7.95797	Down
KEL	-3.40145	4.47766	-6.67671	8.36161e-08	5.55946e-06	7.9091	Down
LY75	-2.45492	4.39982	-6.67321	8.45171e-08	5.58572e-06	7.89866	Down
CA2	-4.75494	5.61239	-6.6483	9.12136e-08	5.99241e-06	7.82438	Down
SCAMP1	1.47728	6.97343	6.63153	9.60176e-08	6.27069e-06	7.77438	Up
COBL	3.08464	6.36678	6.62921	9.67032e-08	6.27831e-06	7.76745	Up
CD1D	-2.07623	4.04264	-6.62117	9.91156e-08	6.39731e-06	7.74345	Down
PPP3CA	2.52679	8.84485	6.61058	1.02385e-07	6.5699e-06	7.71183	Up
PRTN3	-3.32411	4.75327	-6.60476	1.04227e-07	6.62545e-06	7.69447	Down
FUT4	-1.96104	4.9362	-6.60405	1.04451e-07	6.62545e-06	7.69237	Down
LILRB3	-2.00509	3.98493	-6.58968	1.09156e-07	6.88432e-06	7.64945	Down
P2RY13	-2.47147	4.15507	-6.58517	1.10675e-07	6.94048e-06	7.63599	Down
PCBD1	2.82367	7.01259	6.55975	1.1965e-07	7.46086e-06	7.56004	Up
PIM1	-2.55039	6.37863	-6.53867	1.27639e-07	7.91435e-06	7.49708	Down
MDH2	1.36207	7.8708	6.49865	1.44324e-07	8.89888e-06	7.37742	Up
BIN2	-2.33335	3.86885	-6.49607	1.45471e-07	8.91979e-06	7.36971	Down
CORO1A	-3.30918	4.34975	-6.49222	1.47203e-07	8.97613e-06	7.35818	Down
SELL	-3.1295	5.65636	-6.4732	1.56058e-07	9.42716e-06	7.30128	Down
C11orf21	-2.70741	5.54534	-6.47268	1.56308e-07	9.42716e-06	7.29972	Down
RAB25	3.51672	6.94052	6.46309	1.60983e-07	9.65638e-06	7.27102	Up
BORA	-1.91661	5.45031	-6.45877	1.63132e-07	9.73239e-06	7.2581	Down
CELF2	-2.67394	5.6184	-6.44669	1.69302e-07	9.92433e-06	7.22194	Down
BST1	-1.90684	3.55894	-6.44634	1.69482e-07	9.92433e-06	7.22091	Down
ATP6V1G1	2.10983	9.17539	6.44591	1.69711e-07	9.92433e-06	7.2196	Up
SRPRB	1.4598	8.27525	6.44545	1.69946e-07	9.92433e-06	7.21825	Up
PPBP	-5.44861	5.62499	-6.44231	1.71596e-07	9.95258e-06	7.20884	Down
KIF21B	-1.79835	3.56261	-6.4411	1.72234e-07	9.95258e-06	7.20522	Down
KCNH2	-2.77946	6.68729	-6.43844	1.73652e-07	9.98227e-06	7.19724	Down
ACKR1	-2.26909	4.03893	-6.4255	1.80699e-07	1.03335e-05	7.1585	Down
FCGR3B	-3.49719	6.56535	-6.42027	1.83628e-07	1.04469e-05	7.14283	Down
PTK2	1.71941	7.08302	6.40825	1.90538e-07	1.07602e-05	7.10686	Up
CD36	-3.34499	6.25674	-6.40605	1.91836e-07	1.07602e-05	7.10025	Down
LTB	-2.53541	4.79747	-6.40558	1.92109e-07	1.07602e-05	7.09886	Down
CPOX	-2.46902	6.19653	-6.40402	1.93034e-07	1.07602e-05	7.09418	Down
CDA	-2.25225	3.90962	-6.38926	2.02e-07	1.12034e-05	7.04997	Down
E2F8	-2.64224	4.54625	-6.37013	2.14249e-07	1.18233e-05	6.99263	Down
CAT	-2.31826	7.70693	-6.36793	2.15703e-07	1.18443e-05	6.98605	Down
DCXR	3.65368	7.20849	6.35055	2.27556e-07	1.24334e-05	6.93395	Up
KIF14	-1.54983	5.58952	-6.34524	2.31305e-07	1.25759e-05	6.91804	Down
SLC4A1	-5.55511	5.5442	-6.3407	2.3456e-07	1.26904e-05	6.90443	Down
IGHD	-2.01706	4.45747	-6.3365	2.3761e-07	1.27927e-05	6.89185	Down
MAN2A2	-1.89159	6.67661	-6.33204	2.40895e-07	1.29066e-05	6.87848	Down
MYB	-2.81112	6.32921	-6.29643	2.68817e-07	1.4333e-05	6.77169	Down
MRPS35	1.3881	8.31548	6.29358	2.71193e-07	1.43902e-05	6.76312	Up
MMP8	-3.24917	4.83865	-6.2652	2.9597e-07	1.56298e-05	6.67799	Down
PLAC8	-3.07323	5.83041	-6.26065	3.00154e-07	1.57753e-05	6.66432	Down
CLEC1B	-2.61131	4.80274	-6.25884	3.01828e-07	1.5788e-05	6.65891	Down
PEX11A	2.19778	6.77732	6.25464	3.0576e-07	1.59137e-05	6.6463	Up
LGALS9	-2.21986	4.03777	-6.25321	3.07113e-07	1.59137e-05	6.642	Down
IFT57	2.83353	8.23414	6.24784	3.12239e-07	1.61036e-05	6.62589	Up
TFR2	-1.82303	4.5799	-6.23834	3.21519e-07	1.65052e-05	6.59737	Down
FOLH1B	5.31335	8.38659	6.22684	3.33124e-07	1.70217e-05	6.56285	Up
PRC1	-2.24324	7.31219	-6.22422	3.35824e-07	1.70806e-05	6.55499	Down
NDRG1	2.61278	9.95567	6.21808	3.42244e-07	1.73273e-05	6.53655	Up
TFDP1	-1.63335	6.77809	-6.21403	3.46546e-07	1.7465e-05	6.52439	Down
PLXNC1	-2.00449	5.21565	-6.19643	3.6587e-07	1.8355e-05	6.47156	Down
TRIM58	-3.78451	4.66539	-6.16754	3.99977e-07	1.99753e-05	6.38479	Down
AOAH	-1.88456	3.74909	-6.16485	4.03311e-07	2.00511e-05	6.37671	Down
MLEC	1.88269	8.60425	6.13433	4.4315e-07	2.19329e-05	6.28501	Up
DYNC1H1	2.28642	7.75083	6.1317	4.46754e-07	2.20095e-05	6.27713	Up
CXCR4	-2.39153	6.3117	-6.1303	4.48684e-07	2.20095e-05	6.27293	Down
BCL2A1	-2.07529	3.91958	-6.10286	4.88355e-07	2.38494e-05	6.19047	Down
UNC13B	2.41995	8.2498	6.09206	5.04908e-07	2.45492e-05	6.15802	Up
PDE9A	3.85934	6.71347	6.06921	5.41826e-07	2.62286e-05	6.08934	Up
KIF2C	-1.34079	6.47855	-6.0563	5.63869e-07	2.71765e-05	6.05053	Down
RGS19	-1.54687	6.25807	-6.0477	5.79044e-07	2.77865e-05	6.02469	Down
HLX	-2.04653	6.08159	-6.01827	6.34157e-07	3.02995e-05	5.93621	Down
NCF2	-3.26125	6.4558	-6.00934	6.51905e-07	3.09105e-05	5.90935	Down
PYGL	-2.5216	5.4938	-6.00902	6.52547e-07	3.09105e-05	5.90839	Down
SRGN	-3.68314	7.708	-5.97298	7.29421e-07	3.44044e-05	5.80003	Down
NUDT9	2.17682	7.9599	5.96699	7.43058e-07	3.48984e-05	5.782	Up
AMPD3	-2.22196	6.80277	-5.96496	7.47738e-07	3.49694e-05	5.7759	Down
SLC2A1	-1.66101	6.93774	-5.95703	7.66283e-07	3.56855e-05	5.75206	Down
PDIA3	2.83199	7.14352	5.95149	7.79525e-07	3.61496e-05	5.73539	Up
DOCK2	-2.62353	4.42165	-5.94585	7.93234e-07	3.66315e-05	5.71843	Down
TMED2	1.79871	8.83662	5.94224	8.02122e-07	3.68876e-05	5.70759	Up
MEGF9	-1.73175	6.0282	-5.94003	8.07626e-07	3.69866e-05	5.70094	Down
RAB27A	-1.59521	6.81489	-5.93828	8.11995e-07	3.7033e-05	5.69569	Down
RAB3IL1	-1.88739	4.51126	-5.93657	8.16306e-07	3.70764e-05	5.69054	Down
CTSE	-2.51399	6.0106	-5.9312	8.29973e-07	3.75427e-05	5.67438	Down
MRPS33	2.22338	8.29944	5.92934	8.3475e-07	3.76046e-05	5.6688	Up
HN1L	1.73771	8.53177	5.91513	8.72248e-07	3.91341e-05	5.62605	Up
FGR	-3.07899	5.78585	-5.90154	9.0969e-07	4.06488e-05	5.58517	Down
NCF4	-2.19761	4.49134	-5.89892	9.17083e-07	4.08139e-05	5.57729	Down
BNIP3	2.26711	7.35138	5.88248	9.64909e-07	4.27699e-05	5.52785	Up
RASGRP2	-1.47987	4.64353	-5.8727	9.94515e-07	4.36554e-05	5.49845	Down
BNIP3L	-1.70791	7.9163	-5.87239	9.95477e-07	4.36554e-05	5.49751	Down
CLDN4	2.03332	5.11716	5.87198	9.96754e-07	4.36554e-05	5.49626	Up
DMTN	-1.7793	5.64817	-5.86963	1.00401e-06	4.37994e-05	5.48921	Down
IRF6	2.28504	8.16297	5.8423	1.09254e-06	4.7474e-05	5.40702	Up
SPAG16	2.12471	6.063	5.82658	1.14699e-06	4.96445e-05	5.35972	Up
EHD1	-1.52118	5.22188	-5.82434	1.15495e-06	4.97938e-05	5.353	Down
GMFG	-2.75102	6.39336	-5.81706	1.18126e-06	5.07299e-05	5.33109	Down
AZU1	-3.28909	4.15345	-5.81161	1.20132e-06	5.13913e-05	5.31472	Down
INO80B	-1.73835	3.80727	-5.79862	1.25059e-06	5.28856e-05	5.27564	Down
CEACAM1	-2.33266	5.14256	-5.79821	1.25218e-06	5.28856e-05	5.2744	Down
HHEX	-1.74223	4.85961	-5.79664	1.25827e-06	5.28856e-05	5.26968	Down
CBX1	1.31828	8.47505	5.79552	1.26262e-06	5.28856e-05	5.26633	Up
IKZF1	-1.49515	4.95318	-5.79517	1.26401e-06	5.28856e-05	5.26526	Down
CD1C	-1.43045	3.57178	-5.79491	1.265e-06	5.28856e-05	5.26449	Down
ANK1	-3.27496	4.93181	-5.78409	1.30807e-06	5.44799e-05	5.23194	Down
ADGRA3	1.7764	5.94355	5.78087	1.32115e-06	5.4818e-05	5.22226	Up
SLC2A5	-1.56568	5.60688	-5.76228	1.39937e-06	5.78458e-05	5.16634	Down
PLCL2	-2.11942	4.93563	-5.75864	1.41519e-06	5.82817e-05	5.15541	Down
ZDHHC17	-1.38778	6.43385	-5.75572	1.42801e-06	5.85437e-05	5.14664	Down
MSMO1	2.30771	6.5997	5.75479	1.43216e-06	5.85437e-05	5.14382	Up
RASGRP1	-1.79123	4.18926	-5.74265	1.48696e-06	6.03936e-05	5.10732	Down
MMRN1	-1.58119	3.77317	-5.74234	1.48836e-06	6.03936e-05	5.1064	Down
CDC7	-1.41248	6.22837	-5.73763	1.51019e-06	6.1055e-05	5.09225	Down
NPL	-2.3904	4.48353	-5.73437	1.52551e-06	6.13648e-05	5.08244	Down
YES1	1.4941	6.34757	5.73364	1.52898e-06	6.13648e-05	5.08023	Up
HOMER1	2.39315	5.51028	5.73155	1.53888e-06	6.15385e-05	5.07395	Up
TUSC3	1.83272	6.65965	5.7219	1.58553e-06	6.31749e-05	5.04493	Up
CSF2RB	-2.13379	5.46531	-5.70992	1.64538e-06	6.53239e-05	5.00891	Down
MYO6	2.71729	6.97122	5.70239	1.68415e-06	6.66233e-05	4.98627	Up
FOXA1	1.88441	7.04922	5.70103	1.69125e-06	6.66656e-05	4.98218	Up
GPR135	-1.56203	3.69689	-5.6916	1.74128e-06	6.83935e-05	4.95384	Down
FCN1	-3.23817	5.66244	-5.6901	1.74937e-06	6.84674e-05	4.94934	Down
SHTN1	1.96891	7.30995	5.68806	1.76043e-06	6.86569e-05	4.94321	Up
SMC4	-1.5644	6.78107	-5.67665	1.82372e-06	7.08748e-05	4.90888	Down
FOXM1	-1.75987	5.56845	-5.67496	1.83326e-06	7.09953e-05	4.90382	Down
SUCLG2	1.88274	7.51559	5.67309	1.84391e-06	7.11582e-05	4.89819	Up
XK	-2.84855	5.19875	-5.66694	1.87928e-06	7.22703e-05	4.87972	Down
CCL22	-1.59267	3.69369	-5.6637	1.89822e-06	7.27454e-05	4.86997	Down
GOLPH3	1.7585	8.63912	5.65854	1.92879e-06	7.36609e-05	4.85445	Up
MAP7	1.77255	6.3658	5.64675	2.00039e-06	7.61321e-05	4.81903	Up
LTF	-6.46786	6.02479	-5.64038	2.04018e-06	7.71346e-05	4.79989	Down
TSPAN13	1.80464	9.29431	5.6403	2.04071e-06	7.71346e-05	4.79964	Up
BAG3	1.69689	6.52496	5.637	2.06165e-06	7.76603e-05	4.78972	Up
LILRA4	-1.47918	3.5481	-5.6266	2.12903e-06	7.99254e-05	4.75847	Down
CROCCP2	-2.34315	6.53922	-5.62368	2.14837e-06	8.0378e-05	4.74969	Down
PADI2	-2.21289	4.19399	-5.61684	2.19424e-06	8.18171e-05	4.72916	Down
ADGRG3	-1.99448	5.11486	-5.60863	2.25071e-06	8.36398e-05	4.70447	Down
THBS4	-2.0903	5.78743	-5.6056	2.2719e-06	8.41442e-05	4.69537	Down
ACACA	3.18098	7.10909	5.60012	2.31069e-06	8.52945e-05	4.67892	Up
HCK	-2.25183	5.34567	-5.59712	2.33221e-06	8.58019e-05	4.66991	Down
C5orf15	1.54367	8.16795	5.59563	2.34302e-06	8.59134e-05	4.66542	Up
RAD54L	-2.06665	4.48925	-5.59268	2.36449e-06	8.64135e-05	4.65656	Down
PKLR	-1.39709	3.62229	-5.59071	2.37894e-06	8.66545e-05	4.65064	Down
SYK	-2.99453	4.52086	-5.58603	2.41362e-06	8.74281e-05	4.63658	Down
ALDH3B1	-1.43773	5.18699	-5.58571	2.41602e-06	8.74281e-05	4.63562	Down
RNASE3	-4.4751	5.63572	-5.58279	2.43792e-06	8.79326e-05	4.62685	Down
ACSL3	2.31811	8.61714	5.57779	2.47588e-06	8.90106e-05	4.61184	Up
HAL	-1.94087	4.60486	-5.5646	2.57897e-06	9.24158e-05	4.57221	Down
ARHGEF2	-1.65285	6.54412	-5.55947	2.62016e-06	9.3588e-05	4.55682	Down
BEX3	2.09745	10.4638	5.5544	2.66156e-06	9.47603e-05	4.54159	Up
TUBA4A	-1.93439	6.34639	-5.54052	2.77826e-06	9.85971e-05	4.49992	Down
CLIC2	-2.15761	3.90247	-5.53795	2.80046e-06	9.90662e-05	4.49219	Down
DUSP14	1.80413	6.64403	5.53627	2.81501e-06	9.92629e-05	4.48715	Up
CLK4	-1.64576	7.53261	-5.53229	2.84988e-06	0.000100173	4.4752	Down
PTGIR	-1.83309	4.15451	-5.52491	2.91563e-06	0.000102158	4.45305	Down
RASSF2	-1.78905	5.79917	-5.52196	2.9424e-06	0.00010277	4.44417	Down
TACC2	2.0532	6.91994	5.5016	3.13345e-06	0.000109097	4.38308	Up
LRIG1	2.95723	7.25029	5.49769	3.17162e-06	0.000110079	4.37132	Up
SLCO4C1	-1.52647	4.13895	-5.4884	3.26399e-06	0.00011293	4.34345	Down
TMED9	1.99421	9.48469	5.47978	3.35209e-06	0.000115616	4.31759	Up
B4GALT5	-1.57063	7.1232	-5.47194	3.43426e-06	0.000118081	4.29408	Down
SERINC5	2.19988	8.48413	5.47081	3.44629e-06	0.000118126	4.29069	Up
TRIM36	2.39979	5.98157	5.4667	3.49038e-06	0.000119267	4.27834	Up
SLA	-2.6332	6.24337	-5.46278	3.53293e-06	0.000120349	4.26658	Down
IL16	-1.60014	5.35735	-5.45586	3.60925e-06	0.000122213	4.24583	Down
DERL2	2.37457	7.0231	5.45581	3.60982e-06	0.000122213	4.24568	Up
APOBEC3B	-1.89719	5.44699	-5.4513	3.66041e-06	0.000123547	4.23217	Down
TBX3	2.90294	6.11603	5.4493	3.68319e-06	0.000123937	4.22615	Up
TOB1	1.98145	7.48845	5.44616	3.71909e-06	0.000124765	4.21673	Up
GOLGA8N	-1.77847	7.60689	-5.44483	3.73438e-06	0.000124898	4.21275	Down
CYBB	-1.76781	5.0285	-5.44193	3.76794e-06	0.00012564	4.20407	Down
LSP1	-2.24205	4.28076	-5.4397	3.79403e-06	0.000126129	4.19737	Down
ARHGDIB	-2.93149	6.66588	-5.43631	3.83393e-06	0.000127072	4.18721	Down
SELPLG	-1.6908	5.01876	-5.43496	3.84999e-06	0.000127223	4.18315	Down
LMO2	-2.26987	6.89544	-5.43182	3.88754e-06	0.00012808	4.17373	Down
TTK	-2.21095	5.4489	-5.42851	3.92742e-06	0.000129009	4.16383	Down
LYZ	-4.8321	7.03212	-5.42743	3.9406e-06	0.000129058	4.16058	Down
PTPRE	-1.90157	6.08743	-5.4217	4.01093e-06	0.000130972	4.1434	Down
TOM1L1	1.91863	6.43572	5.41626	4.07892e-06	0.0001328	4.12709	Up
RPL35A	1.33594	8.98705	5.41437	4.10285e-06	0.000133186	4.12141	Up
DOCK4	1.70592	6.33017	5.40816	4.1823e-06	0.000135367	4.1028	Up
TACSTD2	2.73155	8.50114	5.39678	4.3319e-06	0.000139617	4.0687	Up
CCL5	-1.5507	5.10513	-5.39625	4.33892e-06	0.000139617	4.06712	Down
KTN1	1.39797	8.33562	5.39468	4.36007e-06	0.00013989	4.06241	Up
FAM174B	1.50058	5.81973	5.39223	4.39309e-06	0.000140541	4.05508	Up
SPTSSA	1.14954	6.57253	5.38921	4.43435e-06	0.000141195	4.04601	Up
LAT2	-1.40403	5.88073	-5.38886	4.43914e-06	0.000141195	4.04496	Down
STK38	-1.29713	6.3367	-5.3874	4.4591e-06	0.000141395	4.04061	Down
HSPA9	1.36201	8.32403	5.38654	4.47103e-06	0.000141395	4.03802	Up
BMPR1A	1.69596	6.28455	5.38494	4.49313e-06	0.000141688	4.03323	Up
FCER1G	-1.64088	6.50548	-5.38158	4.53997e-06	0.000142757	4.02317	Down
AR	2.58064	7.88093	5.37863	4.58162e-06	0.000143657	4.01431	Up
POLQ	-1.68242	6.06636	-5.37258	4.6679e-06	0.000145948	3.99621	Down
TCF3	-1.36139	5.86766	-5.37062	4.69627e-06	0.00014642	3.99033	Down
NDUFB2	1.52559	9.30309	5.36768	4.73915e-06	0.000147341	3.98151	Up
FAM65B	-2.15294	5.19754	-5.36017	4.85032e-06	0.000150374	3.95901	Down
XPO7	-2.13956	5.72034	-5.34963	5.01058e-06	0.000154907	3.92748	Down
TMEM147	1.46503	8.10954	5.34783	5.03861e-06	0.000155339	3.92206	Up
FRZB	-1.79429	4.50977	-5.3425	5.12213e-06	0.000157473	3.90612	Down
KIF11	-1.98209	5.19652	-5.34157	5.13683e-06	0.000157487	3.90334	Down
NUSAP1	-2.08911	7.34297	-5.33537	5.23611e-06	0.000160086	3.88477	Down
CXADR	2.87657	8.93503	5.33405	5.25741e-06	0.000160293	3.88083	Up
CD53	-1.8341	7.82245	-5.32985	5.32601e-06	0.000161316	3.86825	Down
PRDX2	-1.35479	7.2619	-5.32977	5.32732e-06	0.000161316	3.86801	Down
HK3	-4.06006	4.37945	-5.32932	5.33481e-06	0.000161316	3.86665	Down
CYTIP	-2.06379	4.77052	-5.32455	5.4138e-06	0.000162909	3.85239	Down
MRPL24	2.69855	7.62406	5.32436	5.41702e-06	0.000162909	3.85182	Up
CST7	-3.14177	5.04414	-5.32332	5.43443e-06	0.000162989	3.84871	Down
TRBC1	-1.67051	5.50515	-5.32022	5.48669e-06	0.00016411	3.83942	Down
ATRAID	1.78622	8.31178	5.31872	5.51212e-06	0.000164425	3.83494	Up
CEP70	1.22407	6.1088	5.30871	5.68502e-06	0.000169125	3.80498	Up
FAM3C	2.02661	6.71511	5.30468	5.75623e-06	0.000170784	3.79291	Up
PLCG2	-2.3036	6.28575	-5.30318	5.78288e-06	0.000171114	3.78843	Down
ANK3	2.44342	7.68457	5.29625	5.90781e-06	0.000174343	3.7677	Up
TRIB1	2.2211	8.89925	5.2945	5.9397e-06	0.000174629	3.76248	Up
PIP5K1B	-1.94975	5.43746	-5.29399	5.94914e-06	0.000174629	3.76094	Down
PEBP1	1.6601	8.42269	5.29043	6.01487e-06	0.00017609	3.75029	Up
ARL1	1.29519	7.15462	5.28773	6.0652e-06	0.000176933	3.74221	Up
HBD	-6.01518	7.55269	-5.28716	6.0757e-06	0.000176933	3.74053	Down
CDK7	1.8267	6.13249	5.28072	6.19758e-06	0.000180007	3.72127	Up
CD81	1.68875	8.57658	5.27747	6.26007e-06	0.000181345	3.71154	Up
PANK2	-1.10098	7.87879	-5.27062	6.39377e-06	0.000184733	3.69105	Down
MARK3	-1.21565	6.27313	-5.26933	6.41924e-06	0.000184985	3.68719	Down
MKL1	-1.32076	4.75536	-5.2674	6.45747e-06	0.000185602	3.68144	Down
MORF4L2	1.24777	10.441	5.26549	6.49571e-06	0.000186216	3.67571	Up
ANXA5	1.9185	8.89237	5.26381	6.52938e-06	0.000186696	3.6707	Up
PTTG1	-1.58062	8.20179	-5.25963	6.61414e-06	0.000188631	3.65819	Down
STK3	2.13529	6.57641	5.25848	6.6375e-06	0.00018881	3.65478	Up
CCR2	-1.93981	5.15875	-5.2567	6.67409e-06	0.000189362	3.64945	Down
ICAM4	-1.67473	4.29517	-5.2547	6.71532e-06	0.000190043	3.64348	Down
KIF15	-1.9728	5.87736	-5.25243	6.76263e-06	0.000190893	3.63667	Down
CX3CR1	-2.31218	4.66306	-5.24899	6.83462e-06	0.000192433	3.6264	Down
FBXO21	1.59676	7.44488	5.23931	7.04159e-06	0.000197756	3.59748	Up
WWC1	1.37951	6.32338	5.2334	7.17107e-06	0.000200493	3.57982	Up
IDH1	2.0852	9.37873	5.2332	7.17539e-06	0.000200493	3.57923	Up
CD244	-2.24599	4.55777	-5.23007	7.24502e-06	0.000201927	3.56987	Down
ABCA3	1.94536	5.14798	5.22853	7.27942e-06	0.00020196	3.56528	Up
GTSE1	-1.57731	6.86105	-5.22821	7.2866e-06	0.00020196	3.56433	Down
MYO1F	-2.704	5.29136	-5.22757	7.30109e-06	0.00020196	3.5624	Down
CDX4	-1.51374	3.682	-5.22378	7.38686e-06	0.000203822	3.55108	Down
MIF	1.89115	7.666	5.21768	7.52709e-06	0.000207173	3.53285	Up
CCNF	-1.59331	4.35856	-5.21655	7.5533e-06	0.000207378	3.52948	Down
TPD52L1	1.9833	7.2873	5.21538	7.58055e-06	0.000207609	3.52599	Up
SMCO4	2.15708	8.42956	5.20652	7.7903e-06	0.000212826	3.49954	Up
ZMPSTE24	1.45526	8.27715	5.20113	7.9206e-06	0.000215851	3.48346	Up
PRF1	-1.90538	5.11221	-5.19965	7.9568e-06	0.000216303	3.47905	Down
SLC44A4	2.09319	5.92631	5.19818	7.9931e-06	0.000216756	3.47463	Up
GRHL2	1.88444	6.98965	5.19024	8.19098e-06	0.000221578	3.45094	Up
HSPE1	1.9867	8.96185	5.18899	8.22242e-06	0.000221885	3.44722	Up
RUNX1-IT1	-2.52168	4.37628	-5.18688	8.27604e-06	0.000222787	3.44092	Down
CPSF1	-1.81026	3.87355	-5.17817	8.50117e-06	0.00022829	3.41492	Down
SYNJ1	-1.40748	4.96731	-5.17074	8.69788e-06	0.000233006	3.39275	Down
DCTPP1	2.03277	7.75721	5.16781	8.77666e-06	0.000234191	3.38402	Up
CCNA2	-1.34765	5.81687	-5.16708	8.7964e-06	0.000234191	3.38184	Down
MRPS28	2.63064	6.31054	5.16673	8.80575e-06	0.000234191	3.38081	Up
INSRR	-1.4904	3.83551	-5.16353	8.89302e-06	0.000235943	3.37126	Down
OAZ3	2.08548	5.66224	5.16164	8.94494e-06	0.000236751	3.36562	Up
CAMLG	1.45001	8.1829	5.15927	9.01021e-06	0.000237908	3.35857	Up
RGCC	-2.9868	6.10941	-5.15649	9.08788e-06	0.000238277	3.35026	Down
TBCEL	-1.62488	3.88186	-5.15643	9.08948e-06	0.000238277	3.35009	Down
SPINT2	2.18362	8.06951	5.15597	9.10227e-06	0.000238277	3.34872	Up
2020-09-10	1.64312	6.50407	5.15568	9.11051e-06	0.000238277	3.34785	Up
CHIT1	-1.82517	3.82587	-5.15307	9.18394e-06	0.000239629	3.34007	Down
PFN2	1.97498	8.53463	5.15062	9.25357e-06	0.000240877	3.33275	Up
PITRM1	2.08282	7.43129	5.14819	9.32285e-06	0.000242109	3.32553	Up
TCN1	-3.17847	5.79991	-5.14255	9.48617e-06	0.000245772	3.3087	Down
MFAP3L	-1.5242	4.29478	-5.1388	9.59628e-06	0.000248042	3.29753	Down
DPEP2	-1.43585	3.49597	-5.13707	9.6473e-06	0.000248779	3.29239	Down
MAP4K1	-1.49824	5.35114	-5.13205	9.79749e-06	0.000252063	3.27743	Down
LIMCH1	2.11755	7.07384	5.12343	1.00607e-05	0.000258233	3.25175	Up
KDELR2	1.39076	8.54779	5.12216	1.01003e-05	0.000258605	3.24795	Up
EPX	-1.94467	5.74458	-5.12146	1.01221e-05	0.000258605	3.24586	Down
HP	-3.53985	5.60465	-5.11816	1.02252e-05	0.000260635	3.23604	Down
C8orf33	1.99566	6.80056	5.11144	1.04387e-05	0.000265466	3.21603	Up
CEP135	-1.72486	4.85238	-5.10712	1.05785e-05	0.000267979	3.20315	Down
MOSPD1	-1.1807	6.67523	-5.10629	1.06055e-05	0.000267979	3.20068	Down
WSB2	1.88233	7.52477	5.10562	1.06273e-05	0.000267979	3.19868	Up
STAP2	1.46025	6.69705	5.10539	1.06347e-05	0.000267979	3.19802	Up
ABCA7	-2.51564	5.15252	-5.09988	1.08167e-05	0.000271944	3.18158	Down
NDEL1	-1.33055	6.08787	-5.09287	1.10522e-05	0.000277235	3.16072	Down
BCL11B	-1.83712	4.74197	-5.08804	1.12173e-05	0.000280479	3.14637	Down
TERF2IP	-1.05876	8.13073	-5.08761	1.12324e-05	0.000280479	3.14507	Down
ARHGAP45	-1.94343	5.28655	-5.08291	1.13959e-05	0.000283919	3.13107	Down
PYCARD	-2.16895	4.32476	-5.08089	1.14668e-05	0.000285042	3.12507	Down
EZH2	-1.71998	6.64282	-5.07347	1.17313e-05	0.000290963	3.10298	Down
GALNT11	1.57045	8.15755	5.07197	1.17853e-05	0.000291647	3.09854	Up
PRSS23	3.06484	7.55541	5.0705	1.18386e-05	0.000292309	3.09418	Up
TMEM223	1.36748	6.20923	5.06797	1.19312e-05	0.000293211	3.08663	Up
MSRA	-1.4982	6.68146	-5.0667	1.19777e-05	0.000293211	3.08287	Down
MUC8	-1.25138	3.70421	-5.06659	1.1982e-05	0.000293211	3.08252	Down
GDPD5	-1.71541	4.35413	-5.06608	1.20006e-05	0.000293211	3.08102	Down
PTPRK	2.0086	7.74503	5.06588	1.20079e-05	0.000293211	3.08042	Up
NCKAP1L	-1.66861	4.86929	-5.06196	1.21534e-05	0.000295805	3.06876	Down
BTK	-2.65853	4.55585	-5.06105	1.21876e-05	0.000295805	3.06605	Down
CKAP2	-1.47129	6.4858	-5.06086	1.21945e-05	0.000295805	3.06549	Down
ERMAP	-2.47083	4.39386	-5.05735	1.23266e-05	0.000298353	3.05506	Down
CA4	-1.65688	4.5944	-5.0539	1.24582e-05	0.000300879	3.04479	Down
SCCPDH	1.23936	6.63978	5.0514	1.25541e-05	0.000302531	3.03737	Up
VGLL4	1.1416	6.69017	5.05024	1.25991e-05	0.000302955	3.0339	Up
PRKCI	1.13139	6.59847	5.04514	1.27976e-05	0.00030706	3.01877	Up
TCTN1	2.24844	6.50695	5.04331	1.28701e-05	0.000308128	3.01331	Up
BCL2L1	-1.53142	5.61501	-5.04193	1.29246e-05	0.000308763	3.00921	Down
SPR	1.26345	7.14325	5.04081	1.29691e-05	0.000308897	3.00589	Up
RPL10A	1.3262	10.1072	5.04038	1.29861e-05	0.000308897	3.00461	Up
POU2AF1	-2.11339	4.57253	-5.0385	1.30616e-05	0.000310024	2.99901	Down
RPS5	1.56221	10.5946	5.02895	1.34503e-05	0.000318564	2.97063	Up
MDM1	-1.51962	5.67682	-5.02744	1.35127e-05	0.000319358	2.96615	Down
G6PC3	1.70511	6.12086	5.02353	1.36758e-05	0.00032252	2.95454	Up
MXD3	-1.42802	3.66133	-5.01974	1.38359e-05	0.000325542	2.94327	Down
WIPF1	-1.81608	5.58596	-5.01842	1.38918e-05	0.000325542	2.93937	Down
TMEM33	1.51518	7.22118	5.01841	1.38924e-05	0.000325542	2.93933	Up
RUNX3	-1.54295	5.28622	-5.0162	1.39869e-05	0.000327063	2.93277	Down
KCNAB2	-2.21362	4.9237	-5.00794	1.4346e-05	0.00033475	2.90824	Down
S100A8	-5.96484	6.97467	-5.00713	1.43816e-05	0.000334873	2.90584	Down
LILRB1	-1.83418	3.88687	-5.00277	1.45753e-05	0.000338668	2.8929	Down
TNNT2	-1.30201	3.97205	-4.99858	1.4764e-05	0.000341838	2.88045	Down
ZBP1	-1.56148	3.71525	-4.99808	1.47864e-05	0.000341838	2.87898	Down
UCP2	-2.33343	5.89916	-4.99768	1.48046e-05	0.000341838	2.87779	Down
AURKB	-1.65053	4.93735	-4.995	1.49267e-05	0.000343937	2.86985	Down
APAF1	-1.49015	5.01424	-4.99266	1.50346e-05	0.000345638	2.86288	Down
CASQ2	-2.08105	3.97966	-4.99204	1.50631e-05	0.000345638	2.86104	Down
NOL3	1.67765	5.75593	4.99028	1.51445e-05	0.000346516	2.85583	Up
PDZRN3	2.03653	5.27644	4.98986	1.51642e-05	0.000346516	2.85457	Up
MSRB1	-2.92856	6.88884	-4.98883	1.52122e-05	0.000346894	2.85152	Down
CNTRL	-1.44409	5.59983	-4.9865	1.53213e-05	0.000348662	2.8446	Down
DYSF	-1.78681	6.42225	-4.98337	1.5469e-05	0.00035129	2.83533	Down
SLC43A3	-1.65499	6.85879	-4.98271	1.55004e-05	0.00035129	2.83336	Down
PF4V1	-1.55761	3.7509	-4.97443	1.58988e-05	0.000359581	2.80881	Down
ACSL6	-1.7309	5.1904	-4.97218	1.60088e-05	0.000361328	2.80214	Down
GCLM	-1.72291	5.60705	-4.97088	1.60727e-05	0.000362029	2.79829	Down
SURF1	1.58671	6.37005	4.96913	1.61592e-05	0.000363236	2.7931	Up
GULP1	2.02539	5.79365	4.9616	1.65364e-05	0.000370919	2.77078	Up
IMP4	1.9352	6.69689	4.96052	1.65914e-05	0.000370919	2.76757	Up
SGPL1	1.15987	7.11863	4.96031	1.66018e-05	0.000370919	2.76696	Up
GP1BA	-2.08721	6.09414	-4.95543	1.68521e-05	0.00037575	2.75249	Down
ITGB5	1.33377	7.33993	4.95344	1.69552e-05	0.000377288	2.74659	Up
TNFRSF10C	-1.35885	4.34357	-4.94738	1.72732e-05	0.000382907	2.72862	Down
TECPR2	-1.26276	5.52821	-4.94698	1.72942e-05	0.000382907	2.72744	Down
GNLY	-1.59427	4.24074	-4.94665	1.73118e-05	0.000382907	2.72646	Down
DCK	-1.44224	5.47211	-4.94394	1.74558e-05	0.000385318	2.71845	Down
NME8	-1.26755	3.47557	-4.94329	1.74907e-05	0.00038532	2.71652	Down
MAFG	-1.56985	6.66134	-4.93969	1.76846e-05	0.000388815	2.70586	Down
ANP32B	-1.02257	9.92145	-4.93874	1.77361e-05	0.000389173	2.70304	Down
CEACAM3	-1.42001	6.24183	-4.93631	1.78687e-05	0.000391304	2.69584	Down
HTR3B	-1.92946	4.26022	-4.9344	1.79737e-05	0.000392822	2.69018	Down
UGDH	2.12969	7.50079	4.93368	1.80131e-05	0.000392907	2.68806	Up
HSP90AB1	1.51328	9.72833	4.93124	1.81485e-05	0.000395079	2.68082	Up
WBP4	-1.17881	5.27032	-4.92878	1.82855e-05	0.000397277	2.67355	Down
EIF2B4	1.25883	7.40663	4.92717	1.8376e-05	0.00039846	2.66877	Up
TBL2	1.02841	6.80206	4.92374	1.85702e-05	0.000401597	2.65861	Up
ITGAV	1.85999	8.09842	4.92333	1.85935e-05	0.000401597	2.6574	Up
GLUD1	1.72223	7.11046	4.92242	1.86452e-05	0.000401927	2.65471	Up
C21orf59	2.39595	6.89421	4.9205	1.87553e-05	0.000403513	2.64902	Up
GTF2H5	1.7594	8.22954	4.90721	1.95339e-05	0.000419446	2.6097	Up
TMEM5	1.3299	6.95298	4.90527	1.96502e-05	0.000421126	2.60396	Up
MGST2	1.51594	8.50508	4.90164	1.98698e-05	0.000425006	2.59322	Up
ERGIC2	1.47229	7.71546	4.89555	2.02431e-05	0.000432153	2.57522	Up
ART4	-1.78601	4.76435	-4.89177	2.04787e-05	0.000436339	2.56404	Down
DGKZ	-2.47526	4.90042	-4.89067	2.05478e-05	0.000436967	2.56079	Down
TSPAN5	-1.77773	6.33675	-4.8737	2.16424e-05	0.000459022	2.51062	Down
TSPAN1	4.22451	7.51801	4.87331	2.16681e-05	0.000459022	2.50948	Up
HPS1	-1.25779	4.70927	-4.87115	2.1812e-05	0.000461187	2.50308	Down
IPO7	1.05799	7.70769	4.86982	2.19004e-05	0.000461849	2.49917	Up
IL10RA	-1.41123	5.90867	-4.86943	2.1927e-05	0.000461849	2.498	Down
ATG101	1.88319	6.73606	4.86652	2.21225e-05	0.000465079	2.48942	Up
CDK2AP1	1.40305	8.92462	4.86524	2.22097e-05	0.000466025	2.48562	Up
DNASE1L2	-1.84726	3.79079	-4.85798	2.27076e-05	0.000475566	2.4642	Down
GADD45A	-2.09394	5.25842	-4.85723	2.276e-05	0.000475762	2.46197	Down
RPIA	-1.38005	7.6617	-4.85472	2.29353e-05	0.00047852	2.45456	Down
NR2F2	1.36955	6.00483	4.85272	2.3076e-05	0.000480547	2.44865	Up
ECI1	2.30628	6.57278	4.85198	2.3128e-05	0.000480722	2.44648	Up
PPIB	1.64574	8.36337	4.8502	2.32543e-05	0.00048244	2.44121	Up
ATP6V1H	2.06402	6.87057	4.84956	2.32993e-05	0.000482465	2.43935	Up
AIF1	-2.17186	4.85116	-4.84749	2.34475e-05	0.000484626	2.43322	Down
RAD23A	-1.4961	6.29468	-4.8451	2.36194e-05	0.00048636	2.42616	Down
FAM214B	-1.26778	5.81719	-4.8451	2.36195e-05	0.00048636	2.42616	Down
KNTC1	-1.78746	5.28653	-4.84161	2.38726e-05	0.000490616	2.41586	Down
RDH11	2.35482	8.32741	4.84102	2.39152e-05	0.000490616	2.41414	Up
VNN3	-1.89867	4.29418	-4.83961	2.40187e-05	0.000491826	2.40997	Down
LYST	-1.67947	5.71719	-4.83524	2.43413e-05	0.000495978	2.39708	Down
NADK	-1.15901	6.05481	-4.8352	2.43447e-05	0.000495978	2.39694	Down
ARFIP2	1.09009	6.94362	4.83504	2.43563e-05	0.000495978	2.39648	Up
PPM1H	1.92859	7.15025	4.833	2.45085e-05	0.000498159	2.39047	Up
HIBCH	1.70665	6.69945	4.83166	2.46087e-05	0.000499277	2.38652	Up
AIRE	-1.38779	3.64022	-4.83076	2.46769e-05	0.00049974	2.38385	Down
WWP1	1.6297	7.07884	4.82856	2.48427e-05	0.000502177	2.37738	Up
RNF10	-1.27848	6.44573	-4.82289	2.52766e-05	0.000510015	2.36066	Down
FAM49B	-1.38558	5.94923	-4.81978	2.5518e-05	0.000513945	2.35148	Down
MXI1	-1.18334	8.45074	-4.81762	2.56869e-05	0.000516406	2.3451	Down
DLGAP5	-1.90029	6.09113	-4.81426	2.59513e-05	0.000520772	2.33521	Down
PMEPA1	2.54653	5.55978	4.81205	2.61272e-05	0.00052335	2.32869	Up
RFX2	-1.43221	3.85257	-4.81002	2.62898e-05	0.000525653	2.3227	Down
DBI	2.64725	9.82004	4.80795	2.64561e-05	0.000528021	2.31661	Up
CD69	-1.58415	4.19574	-4.80593	2.66196e-05	0.000530326	2.31066	Down
ARID5B	1.29722	8.19254	4.80356	2.68125e-05	0.000533206	2.30369	Up
LAIR1	-1.5481	6.44034	-4.79983	2.71193e-05	0.000538338	2.2927	Down
MORC3	-1.30372	5.29848	-4.79472	2.75454e-05	0.000545813	2.27765	Down
CD2	-1.54951	5.2703	-4.79303	2.76881e-05	0.00054766	2.27266	Down
THEMIS2	-2.09451	5.35513	-4.79151	2.78166e-05	0.000548685	2.26819	Down
CBR3	2.73473	5.72517	4.79124	2.78394e-05	0.000548685	2.26739	Up
NIPSNAP1	1.12223	7.42101	4.78832	2.80883e-05	0.000552604	2.2588	Up
ECHS1	2.57018	9.45879	4.78523	2.83545e-05	0.000556849	2.24969	Up
MLC1	-1.74498	3.76995	-4.78161	2.8669e-05	0.000562024	2.23904	Down
GATA1	-1.9778	4.91307	-4.77643	2.91253e-05	0.000569957	2.2238	Down
SPTB	-2.05694	4.76343	-4.77291	2.94394e-05	0.000575084	2.21344	Down
USP24	-1.29535	5.40716	-4.77051	2.96562e-05	0.000578296	2.20636	Down
PIGP	1.5547	8.1182	4.76696	2.9978e-05	0.000583343	2.19594	Up
PTOV1-AS2	-1.58093	4.14581	-4.7665	3.00208e-05	0.000583343	2.19457	Down
MICB	-2.01829	4.63194	-4.76457	3.01979e-05	0.000585755	2.18889	Down
RAB40B	1.25916	5.04247	4.76039	3.05851e-05	0.000592224	2.17659	Up
FGL2	-2.01405	5.22967	-4.7568	3.0921e-05	0.000597679	2.16605	Down
EZR	1.25589	5.88336	4.75013	3.15552e-05	0.000608871	2.14645	Up
RPL29	1.82421	9.88789	4.74607	3.19486e-05	0.000614619	2.13449	Up
SETMAR	1.54366	5.75365	4.74538	3.2015e-05	0.000614619	2.13249	Up
LRRC42	1.31433	5.10515	4.74533	3.20201e-05	0.000614619	2.13234	Up
RBFOX2	1.05027	6.0441	4.74304	3.22447e-05	0.000617856	2.12559	Up
SIRPA	-1.23079	5.37761	-4.74113	3.2432e-05	0.000620367	2.12	Down
ISG20	-1.81647	5.02056	-4.73657	3.28858e-05	0.000627959	2.10659	Down
PON2	1.50109	7.75479	4.73449	3.30942e-05	0.000629967	2.1005	Up
STX7	-0.993828	6.45626	-4.73334	3.32106e-05	0.000629967	2.09711	Normal
FLNB	1.5843	7.79652	4.73285	3.32606e-05	0.000629967	2.09566	Up
ANPEP	-2.12628	4.48889	-4.73273	3.3272e-05	0.000629967	2.09533	Down
CCNA1	-1.96497	4.25787	-4.73269	3.32763e-05	0.000629967	2.0952	Down
CXorf21	-1.67929	5.21078	-4.73103	3.34449e-05	0.000631603	2.09033	Down
AFG3L2	0.913245	7.46346	4.73071	3.34772e-05	0.000631603	2.08939	Normal
DMXL1	2.17535	7.7494	4.72926	3.36257e-05	0.000632816	2.08512	Up
PCOLCE2	-1.84317	4.57753	-4.72896	3.36561e-05	0.000632816	2.08425	Down
FANCI	-1.4855	5.41883	-4.72654	3.39052e-05	0.000636414	2.07714	Down
SYNGR1	-1.25953	5.41035	-4.72528	3.4035e-05	0.000637767	2.07345	Down
CALU	1.265	6.75811	4.72292	3.42806e-05	0.00064128	2.06651	Up
ST14	2.0949	6.28517	4.72166	3.44124e-05	0.000642647	2.06281	Up
MAGEF1	1.81971	5.95278	4.72111	3.44702e-05	0.000642647	2.06119	Up
S100A4	-2.82439	6.17592	-4.71991	3.4596e-05	0.000643905	2.05768	Down
DNTT	-1.39977	3.53965	-4.71878	3.47156e-05	0.000645044	2.05435	Down
PDCD5	1.64444	4.85293	4.71666	3.49398e-05	0.000648119	2.04813	Up
DCLRE1C	-1.25312	6.89942	-4.71353	3.52739e-05	0.000653219	2.03895	Down
ENTPD6	2.18173	6.33464	4.70759	3.59169e-05	0.000664012	2.02153	Up
RPL18	1.49922	9.61662	4.70518	3.61811e-05	0.000667778	2.01446	Up
DNASE1L3	-2.15016	5.39588	-4.70285	3.64379e-05	0.000670359	2.00763	Down
P2RY14	-1.20861	3.81571	-4.70267	3.64583e-05	0.000670359	2.00709	Down
HERC1	-1.23315	6.60466	-4.70227	3.65032e-05	0.000670359	2.00591	Down
RBM38	-1.74391	5.50294	-4.69607	3.71976e-05	0.000681977	1.98773	Down
JCHAIN	-3.01135	5.08492	-4.69235	3.76207e-05	0.000688589	1.97682	Down
CRLF3	-1.33403	6.50938	-4.69176	3.76873e-05	0.000688666	1.97512	Down
CD3D	-1.75234	5.53688	-4.68657	3.82873e-05	0.000698473	1.95988	Down
INE1	-2.02428	4.78697	-4.68588	3.83675e-05	0.000698782	1.95787	Down
CDC27	-1.17432	6.8253	-4.68072	3.89729e-05	0.00070864	1.94277	Down
NDC80	-2.03697	5.19598	-4.67997	3.90626e-05	0.000709102	1.94055	Down
CD38	-1.63823	5.77895	-4.67883	3.91977e-05	0.000710385	1.93722	Down
TCEAL9	1.78569	8.38167	4.67325	3.98677e-05	0.000721344	1.92088	Up
LILRA6	-1.95389	4.85486	-4.67227	3.99868e-05	0.000721817	1.918	Down
TMED10	1.36574	8.31718	4.67196	4.00246e-05	0.000721817	1.91709	Up
ZNF451	-1.43884	6.48983	-4.66766	4.05511e-05	0.000730118	1.90449	Down
FAM30A	-1.8382	4.91204	-4.66686	4.06492e-05	0.000730693	1.90216	Down
SPATS2L	1.58496	7.12265	4.66226	4.12211e-05	0.000739769	1.88869	Up
SELP	-2.08733	6.26061	-4.66143	4.13246e-05	0.000740421	1.88627	Down
PLAC4	-1.49235	3.68272	-4.65804	4.17526e-05	0.000745288	1.87634	Down
UBAC1	-1.5414	6.91674	-4.65736	4.1839e-05	0.000745288	1.87434	Down
LYPLA1	1.14279	7.6736	4.65728	4.18485e-05	0.000745288	1.87412	Up
CYFIP1	1.35081	8.83307	4.65714	4.18663e-05	0.000745288	1.87371	Up
GCLC	-1.40231	6.93085	-4.65306	4.23884e-05	0.000753367	1.86176	Down
PTK2B	-1.62916	5.27271	-4.64929	4.28762e-05	0.000760811	1.85074	Down
GRPEL1	1.40968	7.18521	4.64771	4.30814e-05	0.000763003	1.84613	Up
CYB561	1.28702	7.26869	4.64728	4.3138e-05	0.000763003	1.84487	Up
DAP3	2.20599	8.48411	4.64141	4.3913e-05	0.000775468	1.8277	Up
ZFAND1	1.33693	7.12067	4.63834	4.43236e-05	0.000781468	1.81873	Up
PEX10	2.01463	5.77314	4.63696	4.45105e-05	0.000783513	1.81468	Up
HES1	1.46883	7.01565	4.6362	4.46131e-05	0.000784068	1.81246	Up
FARP1	1.88423	6.53642	4.63381	4.49375e-05	0.000787573	1.80547	Up
CAPRIN2	-1.54472	6.88851	-4.63368	4.49552e-05	0.000787573	1.80509	Down
TM7SF2	2.79496	6.98711	4.62805	4.57285e-05	0.00079985	1.78866	Up
IFFO1	-1.78446	6.07781	-4.62728	4.58358e-05	0.000800458	1.7864	Down
MKI67	-1.38602	6.38224	-4.62206	4.65668e-05	0.00081194	1.77115	Down
SLC39A14	2.05279	7.04299	4.61808	4.7132e-05	0.000820498	1.75952	Up
DSG2	2.27234	7.19963	4.61753	4.72105e-05	0.000820571	1.75792	Up
SPOCK1	3.68086	7.46305	4.61607	4.74198e-05	0.000822912	1.75366	Up
ELF4	-1.81962	4.77741	-4.61424	4.76842e-05	0.000826202	1.7483	Down
NINJ2	-1.92047	4.07487	-4.60992	4.83114e-05	0.000835756	1.73571	Down
TOMM70	1.34571	8.50127	4.60454	4.91051e-05	0.000848158	1.72001	Up
OXT	-1.4922	3.69871	-4.60318	4.93083e-05	0.000850338	1.71603	Down
C1orf115	2.02703	6.96677	4.60087	4.96553e-05	0.000854985	1.70927	Up
TMCO1	1.18359	7.87383	4.59788	5.0106e-05	0.000860168	1.70057	Up
SORBS1	-1.24602	7.02767	-4.59784	5.01122e-05	0.000860168	1.70045	Down
CLK3	-1.26212	6.26022	-4.5973	5.01939e-05	0.000860233	1.69888	Down
DHCR24	1.75265	7.48041	4.5947	5.05913e-05	0.0008657	1.69128	Up
COX7C	1.48758	9.00825	4.5928	5.08832e-05	0.000869346	1.68574	Up
SP2	-1.15392	5.37395	-4.58665	5.18396e-05	0.000884317	1.6678	Down
ATP5G2	1.22815	7.43287	4.58607	5.19301e-05	0.000884495	1.66612	Up
BZW2	1.57123	8.02001	4.58117	5.27061e-05	0.000896328	1.65184	Up
RABGAP1L	-1.30708	5.95909	-4.57985	5.29176e-05	0.000898542	1.64798	Down
CLSPN	-1.58714	4.23292	-4.57893	5.30646e-05	0.000898897	1.64531	Down
ATP9A	2.03843	7.20817	4.5787	5.31015e-05	0.000898897	1.64464	Up
FAM162A	2.1676	8.17411	4.57784	5.32395e-05	0.000899854	1.64214	Up
QPCT	-1.76318	4.08086	-4.57636	5.3478e-05	0.000902502	1.63783	Down
COL3A1	2.9196	9.40081	4.57258	5.40933e-05	0.000911493	1.62681	Up
CENPBD1P1	1.44213	6.28508	4.56159	5.59213e-05	0.000940858	1.59481	Up
FYB	-1.75916	4.41126	-4.56055	5.60983e-05	0.000942399	1.59177	Down
USP32	-1.14085	5.77481	-4.55996	5.61972e-05	0.000942627	1.59007	Down
RAB11A	0.993733	8.32532	4.55472	5.70956e-05	0.000956243	1.5748	Normal
TWF1	1.25576	6.9024	4.55407	5.72081e-05	0.000956675	1.5729	Up
HIST1H2BK	1.96274	8.66432	4.54651	5.85288e-05	0.00097728	1.55093	Up
PTPRC	-2.4998	5.83965	-4.54266	5.92136e-05	0.000987221	1.53973	Down
CD300A	-1.62695	4.80353	-4.54167	5.93913e-05	0.000988691	1.53684	Down
UBR2	-0.943805	6.49284	-4.53892	5.98877e-05	0.000995452	1.52883	Normal
AHCY	1.63893	7.22989	4.53416	6.07534e-05	0.00100832	1.51502	Up
GUCY1A3	2.05837	8.64859	4.53214	6.11261e-05	0.00101299	1.50913	Up
CDCA4	-1.01177	6.56134	-4.5276	6.19706e-05	0.00102488	1.49592	Down
KCNJ15	-1.53486	5.62046	-4.52728	6.20298e-05	0.00102488	1.495	Down
APRT	2.35847	6.39337	4.52066	6.32815e-05	0.00104276	1.47577	Up
PVRIG	-1.80624	4.36346	-4.52045	6.33219e-05	0.00104276	1.47516	Down
PTGS1	-1.33015	5.65274	-4.5196	6.34841e-05	0.00104276	1.4727	Down
RHOF	-2.04794	4.75221	-4.51957	6.34895e-05	0.00104276	1.47262	Down
HSPA5	1.29202	9.12112	4.51699	6.39867e-05	0.00104936	1.46511	Up
TM9SF3	1.81045	8.1159	4.51621	6.41367e-05	0.00105026	1.46285	Up
EDF1	1.61833	8.87693	4.51364	6.46367e-05	0.00105688	1.45538	Up
KIAA0922	-1.88394	6.61211	-4.506	6.61438e-05	0.00107992	1.4332	Down
DLEU2	-1.57193	4.89516	-4.50524	6.62944e-05	0.00108078	1.43101	Down
FCHSD2	-1.86026	4.01715	-4.50385	6.65728e-05	0.00108372	1.42698	Down
NAA35	1.33027	6.45533	4.50325	6.66943e-05	0.0010841	1.42523	Up
C1orf116	2.82518	6.03739	4.48853	6.97208e-05	0.00113039	1.38253	Up
CR1	-1.06424	4.41495	-4.48835	6.97585e-05	0.00113039	1.38201	Down
GGCT	2.00532	9.44992	4.48792	6.98493e-05	0.00113039	1.38076	Up
NPM1	0.944075	10.2203	4.48512	7.04411e-05	0.0011383	1.37264	Normal
INHBB	2.35033	6.78604	4.4829	7.09141e-05	0.00114427	1.3662	Up
ITSN2	-1.12674	6.7381	-4.48191	7.11251e-05	0.001146	1.36335	Down
PRKCZ	1.72647	6.82605	4.47931	7.16854e-05	0.00115334	1.3558	Up
INPP5D	-1.57837	6.36021	-4.47808	7.19509e-05	0.00115593	1.35224	Down
AMPD1	-1.81036	4.88504	-4.47359	7.29304e-05	0.00116996	1.33924	Down
GGPS1	1.20838	7.08497	4.47226	7.3222e-05	0.00117293	1.3354	Up
TSPAN32	-2.3506	5.214	-4.4716	7.33694e-05	0.00117359	1.33347	Down
VRK1	-2.27718	5.74167	-4.46948	7.38392e-05	0.0011794	1.32733	Down
CEP152	-1.31023	4.14047	-4.46497	7.48471e-05	0.00119377	1.31429	Down
DPY19L2P2	-1.89233	4.53967	-4.46227	7.54583e-05	0.00120178	1.30647	Down
SDPR	-1.26746	3.86666	-4.45741	7.65696e-05	0.00121772	1.29241	Down
KDM7A	-1.01117	6.83937	-4.45591	7.69169e-05	0.001221	1.28806	Down
PTPN7	-2.30016	4.91242	-4.4555	7.70111e-05	0.001221	1.28688	Down
ACACB	-1.50159	6.27178	-4.45481	7.7172e-05	0.001221	1.28487	Down
PTGER2	-1.46466	3.83817	-4.45425	7.73015e-05	0.001221	1.28326	Down
BMX	-1.85598	4.15071	-4.45413	7.73292e-05	0.001221	1.28292	Down
EPN1	-1.72454	4.09583	-4.45295	7.76054e-05	0.00122362	1.27949	Down
TESC	-2.14447	5.48548	-4.45199	7.78289e-05	0.00122539	1.27672	Down
ADAM9	1.86231	7.4001	4.45149	7.79467e-05	0.0012255	1.27527	Up
TPP1	-1.07403	6.80613	-4.45094	7.80751e-05	0.00122577	1.27369	Down
FAM46C	-1.59174	5.44194	-4.44609	7.92229e-05	0.00124202	1.25965	Down
CD55	-1.73416	5.28657	-4.4446	7.95788e-05	0.00124583	1.25534	Down
CBFA2T3	-2.01658	5.05644	-4.4398	8.07358e-05	0.00126215	1.24147	Down
KIAA1551	-1.45047	6.42699	-4.43448	8.20362e-05	0.00127936	1.22611	Down
MRPL58	1.24605	6.98538	4.43435	8.20682e-05	0.00127936	1.22573	Up
FCMR	-1.42523	5.0639	-4.42556	8.42656e-05	0.00131103	1.20033	Down
SLC19A2	1.54631	7.05508	4.42528	8.43372e-05	0.00131103	1.19952	Up
RPL30	1.13411	11.8295	4.42366	8.47484e-05	0.00131557	1.19484	Up
GZMH	-0.82093	3.42143	-4.42	8.5685e-05	0.00132824	1.18428	Normal
POGK	1.5589	6.14984	4.41864	8.6036e-05	0.00133181	1.18035	Up
DAPP1	-1.46508	6.73119	-4.41784	8.62418e-05	0.00133312	1.17805	Down
PRKAR2B	-1.55043	6.24436	-4.41562	8.68188e-05	0.00134017	1.17165	Down
TNFRSF1B	-2.00116	4.73408	-4.41357	8.73563e-05	0.00134658	1.16571	Down
SLC17A9	-1.50226	5.64746	-4.41063	8.81307e-05	0.00135662	1.15723	Down
HSD17B10	1.69316	9.17901	4.40401	8.98993e-05	0.00138192	1.13814	Up
ZNF350	2.28734	6.12951	4.40225	9.03764e-05	0.00138732	1.13305	Up
MKRN1	-1.1112	7.83591	-4.39411	9.26111e-05	0.00141836	1.10959	Down
TSPO2	-1.88649	3.72437	-4.39395	9.26555e-05	0.00141836	1.10913	Down
ADI1	1.77837	9.40118	4.39134	9.33815e-05	0.0014275	1.10163	Up
FBXO9	-1.09636	8.13039	-4.38958	9.38754e-05	0.00143175	1.09656	Down
SC5D	2.12175	7.36826	4.38943	9.39193e-05	0.00143175	1.09611	Up
EPOR	-1.46564	6.00472	-4.3878	9.4378e-05	0.00143676	1.09143	Down
IVNS1ABP	-1.29317	6.44226	-4.38165	9.61341e-05	0.00146058	1.07372	Down
PLK4	-1.44227	4.63661	-4.3814	9.62077e-05	0.00146058	1.07299	Down
CD5L	-2.14612	4.76126	-4.38014	9.6572e-05	0.0014641	1.06936	Down
IARS2	1.22322	7.29883	4.37484	9.81172e-05	0.00148549	1.05411	Up
IGLJ3	-1.51931	4.65151	-4.37182	9.90093e-05	0.00149694	1.04542	Down
MMP25	-1.30222	4.94317	-4.36649	0.000100605	0.00151898	1.03007	Down
KIF18B	-1.93006	6.14405	-4.36503	0.000101045	0.00152355	1.02587	Down
CD48	-1.42026	6.67905	-4.36445	0.00010122	0.00152411	1.02421	Down
TACC3	-2.76839	5.29429	-4.36231	0.000101872	0.00153183	1.01804	Down
SLC25A32	1.28463	5.62642	4.3597	0.000102672	0.00154175	1.01054	Up
NUPR1	2.59272	7.75658	4.35627	0.00010373	0.00155553	1.00069	Up
NAXD	1.37856	8.21711	4.35304	0.00010474	0.00156854	0.991391	Up
CASP1	-1.32989	5.71133	-4.35219	0.000105004	0.00157029	0.988966	Down
COL4A1	2.50218	7.77814	4.35176	0.000105141	0.00157029	0.987715	Up
HRH2	-1.59679	3.94371	-4.35053	0.000105529	0.00157304	0.984185	Down
SULT1A1	-1.21936	7.24283	-4.35027	0.000105611	0.00157304	0.983439	Down
PNP	-1.6232	7.82726	-4.34795	0.000106346	0.00157913	0.976774	Down
UBE2E1	1.33586	8.63264	4.34784	0.000106382	0.00157913	0.976449	Up
DNPEP	1.37384	5.34397	4.34763	0.000106449	0.00157913	0.975852	Up
DENND3	-1.69467	5.79882	-4.34285	0.000107983	0.00159974	0.962117	Down
SCAND2P	-0.869717	3.7015	-4.33868	0.000109335	0.0016176	0.95017	Normal
CWH43	2.59537	6.46677	4.3375	0.000109722	0.0016196	0.946777	Up
PDLIM4	-0.926492	3.69724	-4.33738	0.000109764	0.0016196	0.946411	Normal
ATP8B4	-2.61597	4.89884	-4.32916	0.000112495	0.00165769	0.92282	Down
GPLD1	-1.23097	4.64686	-4.32611	0.000113523	0.00167061	0.914087	Down
ADAP1	-1.21022	5.76632	-4.32219	0.000114861	0.00168804	0.902849	Down
OLA1	1.13016	9.33968	4.32088	0.000115314	0.00169244	0.89907	Up
FKBP4	1.39645	7.74563	4.32023	0.000115537	0.001693	0.897213	Up
RHOG	-1.30339	6.5572	-4.31985	0.000115667	0.001693	0.896139	Down
LOC728392	-1.7372	5.26053	-4.31943	0.000115812	0.001693	0.894933	Down
DENND4B	-1.34804	6.56687	-4.31887	0.000116006	0.00169353	0.893324	Down
SH3YL1	1.8987	8.37151	4.31809	0.000116277	0.00169353	0.891088	Up
MYO9B	-1.08613	5.78049	-4.318	0.000116309	0.00169353	0.890827	Down
IRF8	-1.78272	5.5938	-4.31529	0.000117254	0.00170328	0.883062	Down
DYNLT3	1.21032	8.55181	4.3152	0.000117287	0.00170328	0.882792	Up
BTNL3	-1.36711	6.22218	-4.31325	0.000117969	0.0017091	0.877223	Down
ANXA3	-2.49854	5.95162	-4.31318	0.000117997	0.0017091	0.876998	Down
ATP1A1	1.55888	8.78467	4.30957	0.000119275	0.00172524	0.866664	Up
VAMP1	-1.1282	4.79981	-4.30915	0.000119424	0.00172524	0.865463	Down
HACD3	1.28449	5.67108	4.30764	0.000119965	0.00173079	0.861126	Up
PNPLA6	-1.62516	5.90038	-4.30529	0.000120809	0.00174068	0.854405	Down
CD8A	-1.70251	5.89322	-4.29907	0.000123072	0.00177098	0.8366	Down
SLC25A21	-1.41308	4.01408	-4.2984	0.000123319	0.00177223	0.834672	Down
YIF1A	0.986862	7.21183	4.29675	0.000123927	0.00177635	0.829953	Normal
NXN	1.556	7.01243	4.29675	0.000123927	0.00177635	0.829952	Up
P4HB	2.3077	9.40532	4.2935	0.000125135	0.00179133	0.820652	Up
IL15RA	-1.97668	4.45644	-4.29248	0.000125518	0.00179449	0.817715	Down
RAPGEF2	-1.28843	6.02078	-4.29189	0.000125736	0.00179528	0.816053	Down
SH2B3	-1.37731	6.30825	-4.29143	0.000125909	0.00179542	0.814737	Down
PHGDH	1.38231	7.16757	4.29034	0.00012632	0.00179896	0.811607	Up
VPS37C	1.31587	7.49715	4.28787	0.000127253	0.00180949	0.804548	Up
TLR1	-1.30975	4.21514	-4.2872	0.00012751	0.00180949	0.802615	Down
KLRF1	-1.40468	3.96883	-4.28709	0.000127551	0.00180949	0.802308	Down
S100A6	-1.93243	6.17662	-4.28538	0.000128201	0.00181448	0.79743	Down
CDS1	1.87987	5.62989	4.28531	0.000128232	0.00181448	0.797202	Up
C5AR1	-2.08946	4.70105	-4.28359	0.00012889	0.00182146	0.792292	Down
LRCH4	-1.55326	5.36113	-4.28149	0.000129698	0.00183053	0.786299	Down
STX2	-1.32904	5.1614	-4.28105	0.000129868	0.0018306	0.785039	Down
P4HA1	1.62771	7.61473	4.27736	0.000131304	0.00184848	0.774493	Up
DYRK3	-1.53136	4.83084	-4.27663	0.000131592	0.00185017	0.772394	Down
BCAP31	2.0569	8.90893	4.27482	0.000132305	0.00185782	0.767216	Up
NRIP1	1.60467	7.38414	4.27163	0.000133569	0.0018723	0.758099	Up
ARHGAP6	1.9838	7.33115	4.27136	0.000133675	0.0018723	0.757335	Up
TBCA	1.1618	9.44691	4.27047	0.00013403	0.00187321	0.754796	Up
ASAP1	-1.4802	5.35516	-4.27035	0.000134079	0.00187321	0.754439	Down
BIRC5	-1.29146	5.96773	-4.26918	0.000134548	0.00187737	0.751096	Down
SPRR2B	-1.22654	3.5771	-4.26809	0.000134983	0.00188107	0.747999	Down
INPP5B	-1.61696	5.25847	-4.26765	0.000135162	0.00188119	0.746726	Down
CLTCL1	-1.44189	4.64371	-4.26366	0.000136778	0.00190128	0.735336	Down
PSTPIP1	-1.64168	5.02681	-4.26274	0.000137152	0.00190409	0.732712	Down
GZMK	-1.95353	4.66353	-4.25721	0.000139431	0.00193329	0.716917	Down
PPM1G	1.82778	6.46616	4.25444	0.000140582	0.00194681	0.709033	Up
RHBDF1	1.75378	6.69305	4.25355	0.000140957	0.00194894	0.706479	Up
RNF123	-1.82607	5.79031	-4.25323	0.00014109	0.00194894	0.70558	Down
VWA9	1.07163	6.35053	4.25055	0.000142219	0.00196209	0.697938	Up
FAIM	1.19793	5.4201	4.24917	0.000142805	0.00196772	0.693993	Up
RPS7	1.53475	9.87416	4.24114	0.000146261	0.00201282	0.671078	Up
PAWR	0.859856	5.63855	4.23587	0.000148568	0.00204144	0.656078	Normal
ITGB2	-1.87704	5.74375	-4.23555	0.00014871	0.00204144	0.65516	Down
STAT5A	-1.49138	5.96554	-4.23339	0.000149671	0.00205103	0.648991	Down
FCAR	-1.25638	4.03995	-4.23312	0.000149789	0.00205103	0.648237	Down
NDUFV2	1.67804	7.41668	4.23258	0.000150028	0.00205103	0.646709	Up
RIOK3	-1.02486	7.5661	-4.23231	0.000150152	0.00205103	0.645914	Down
FXYD5	-1.24715	6.26381	-4.23181	0.000150373	0.0020515	0.644508	Down
MINPP1	-1.82171	6.0587	-4.23064	0.000150898	0.00205481	0.641164	Down
CECR1	-1.98156	4.19499	-4.23002	0.000151174	0.00205481	0.639413	Down
CLDN3	2.60202	6.256	4.2298	0.000151274	0.00205481	0.638784	Up
SEPW1	2.06777	8.45457	4.22961	0.00015136	0.00205481	0.638237	Up
AQP1	-1.17723	6.06794	-4.22904	0.000151619	0.00205579	0.6366	Down
EFNA4	1.90667	5.08947	4.22761	0.000152261	0.00206197	0.63255	Up
STUB1	1.2438	7.8756	4.22568	0.000153136	0.00207128	0.627057	Up
HRAS	1.55864	5.53493	4.22512	0.000153394	0.00207223	0.625446	Up
VPS45	1.08557	5.71933	4.22372	0.000154034	0.00207833	0.621457	Up
LOC202181	-1.66959	4.33088	-4.21959	0.000155934	0.0021014	0.60971	Down
CD58	-1.22784	5.15869	-4.21767	0.000156826	0.00211084	0.604249	Down
PHYH	1.83225	7.69597	4.21717	0.000157061	0.00211143	0.602812	Up
MINA	1.08623	6.57548	4.21441	0.000158355	0.00212623	0.594954	Up
CYB5R4	-1.20058	5.2511	-4.2133	0.000158874	0.00213061	0.591818	Down
NDUFC1	2.58282	7.42117	4.21017	0.000160356	0.00214788	0.582921	Up
TMED3	1.33348	7.84896	4.20866	0.000161078	0.00215276	0.578618	Up
AURKA	-1.28692	7.06735	-4.20859	0.000161111	0.00215276	0.578426	Down
BUB1B	-1.17797	6.78983	-4.20633	0.000162199	0.00216468	0.57198	Down
COTL1	-1.70225	6.63598	-4.20488	0.000162897	0.00216812	0.567863	Down
HCAR3	-1.83572	4.79013	-4.20481	0.00016293	0.00216812	0.567673	Down
MAX	-0.932278	6.88775	-4.20457	0.000163046	0.00216812	0.566987	Normal
TEAD3	1.47715	4.62993	4.20363	0.0001635	0.00217154	0.564326	Up
TMX2	1.0502	8.58753	4.20041	0.000165074	0.00218981	0.555151	Up
ROM1	-1.29625	4.0292	-4.19882	0.000165851	0.00219747	0.550654	Down
IFT81	1.43372	5.04921	4.19751	0.000166497	0.00220339	0.546929	Up
MTIF2	1.20586	7.94842	4.1968	0.000166847	0.00220425	0.544916	Up
ACSBG1	-1.79673	4.85827	-4.19657	0.000166961	0.00220425	0.544262	Down
GP6	-1.65484	5.21497	-4.19579	0.000167351	0.00220676	0.542028	Down
PSD3	1.49505	6.24255	4.19537	0.000167559	0.00220686	0.54084	Up
AKAP1	1.24124	6.98021	4.19439	0.000168046	0.00221063	0.538062	Up
PRELID3B	1.75767	5.912	4.19323	0.000168626	0.00221563	0.53476	Up
CANT1	1.63982	6.96109	4.19266	0.000168909	0.0022167	0.533157	Up
CSGALNACT2	-1.36277	6.20707	-4.19137	0.00016956	0.0022226	0.529473	Down
TMPRSS2	2.5649	6.35849	4.18819	0.000171167	0.00223777	0.520441	Up
RPRD1A	1.31502	6.6754	4.1876	0.000171465	0.00223777	0.518772	Up
RPL19	0.98531	11.2308	4.1875	0.000171517	0.00223777	0.518484	Normal
CDCA8	-1.77875	3.85207	-4.18747	0.000171528	0.00223777	0.518422	Down
TGM3	-1.66153	4.79036	-4.18641	0.00017207	0.00224219	0.515403	Down
CCND1	2.2865	6.53635	4.18299	0.000173822	0.00226235	0.505701	Up
TSPAN15	1.55814	5.58848	4.18173	0.000174473	0.00226815	0.502124	Up
LAX1	-1.39128	5.70214	-4.17953	0.000175615	0.00228031	0.495875	Down
GFOD1	-1.16617	6.63339	-4.17821	0.000176301	0.00228653	0.492142	Down
MYO10	1.25766	6.97082	4.1775	0.000176675	0.00228868	0.490118	Up
KNOP1	1.03808	6.03995	4.17623	0.00017734	0.0022946	0.486521	Up
ORC6	-1.25405	7.26648	-4.17323	0.000178924	0.0023124	0.478004	Down
PPA1	1.24924	9.27754	4.17072	0.000180259	0.00232692	0.470889	Up
CDC25B	-1.05561	6.8128	-4.16941	0.000180959	0.00233323	0.467178	Down
CYCS	1.39639	9.89664	4.1677	0.000181877	0.00234233	0.462336	Up
CLEC2D	-1.1669	3.8216	-4.16665	0.000182445	0.00234691	0.45935	Down
RPL3	1.36	12.0126	4.16251	0.000184692	0.00237305	0.447635	Up
APOBEC3G	-2.30869	5.0347	-4.16167	0.000185157	0.00237625	0.445232	Down
CISH	-1.59414	6.02813	-4.15922	0.000186503	0.00239066	0.4383	Down
PLIN1	-1.81213	4.29797	-4.15852	0.000186891	0.00239066	0.436309	Down
NPRL3	-1.06627	5.49148	-4.15845	0.000186929	0.00239066	0.436113	Down
GOLGB1	0.940147	8.17421	4.15555	0.000188538	0.00240845	0.42791	Normal
HEBP2	2.29707	9.01272	4.15509	0.000188797	0.00240896	0.426598	Up
KIAA0930	-0.943778	6.33872	-4.15347	0.000189703	0.00241566	0.422018	Normal
HMGN5	-1.18131	4.55336	-4.15322	0.000189843	0.00241566	0.421313	Down
LCK	-1.50449	4.17501	-4.15298	0.000189978	0.00241566	0.420628	Down
CTSS	-1.63653	5.36671	-4.15111	0.000191031	0.00242014	0.415339	Down
EEF2	1.15358	9.48004	4.15101	0.000191089	0.00242014	0.415051	Up
C11orf49	1.49188	5.78838	4.15066	0.000191284	0.00242014	0.414073	Up
SPN	-1.22773	4.95799	-4.15051	0.000191369	0.00242014	0.413648	Down
RCL1	-1.19684	6.30433	-4.15041	0.000191427	0.00242014	0.413359	Down
MCAT	1.34875	6.02926	4.149	0.000192224	0.00242744	0.409383	Up
ADGRE5	-1.92817	4.98471	-4.14608	0.000193892	0.00244569	0.40112	Down
ADGRE3	-1.62732	3.94883	-4.14544	0.000194262	0.00244756	0.399295	Down
CNN2	-1.27226	6.26408	-4.14282	0.000195771	0.0024636	0.391891	Down
AUTS2	1.66647	6.87466	4.14246	0.000195981	0.0024636	0.390863	Up
GRAMD1B	-1.396	5.98404	-4.14097	0.000196845	0.00247165	0.386655	Down
CLEC11A	-1.2167	5.72212	-4.13997	0.000197429	0.00247616	0.383823	Down
UQCRQ	1.75262	9.217	4.13923	0.000197862	0.00247878	0.381724	Up
ARHGEF6	-1.61439	5.82428	-4.13708	0.000199121	0.00249095	0.375655	Down
CRISP2	-3.13309	5.2031	-4.1368	0.000199285	0.00249095	0.374868	Down
NPDC1	1.93157	5.88142	4.13514	0.000200267	0.00249773	0.370168	Up
TMEM14A	1.85512	7.3446	4.13512	0.00020028	0.00249773	0.370106	Up
CYTH1	-1.01403	5.28084	-4.13403	0.000200922	0.0025029	0.367046	Down
ARL3	1.07642	6.70205	4.12837	0.000204315	0.00254231	0.351024	Up
CXCR1	-1.46449	3.89954	-4.12767	0.000204737	0.00254469	0.349053	Down
CORO1B	1.27298	5.82425	4.12684	0.000205237	0.00254762	0.346717	Up
EPB41L4B	1.67201	7.39793	4.12652	0.000205435	0.00254762	0.345798	Up
DNAL4	1.59237	5.21228	4.1253	0.000206172	0.0025539	0.342371	Up
SPAG5	-1.28972	6.41745	-4.1245	0.000206661	0.00255709	0.340104	Down
MAPRE2	-1.13611	6.42382	-4.12246	0.000207911	0.00256804	0.334338	Down
GALNT6	-1.44602	5.24342	-4.12229	0.000208012	0.00256804	0.333874	Down
LANCL2	1.30026	6.48118	4.11921	0.000209911	0.00258859	0.325181	Up
CBS	1.63974	5.61658	4.11875	0.000210202	0.00258928	0.323859	Up
DOLK	0.94103	6.8451	4.11613	0.000211833	0.00260646	0.316468	Normal
RERGL	-1.28209	3.47733	-4.11509	0.000212481	0.00261153	0.313545	Down
ZAP70	-1.50118	4.1241	-4.11406	0.000213129	0.00261575	0.310632	Down
SULT1A2	-0.82641	6.87557	-4.1137	0.000213352	0.00261575	0.309634	Normal
ERLIN1	-0.961019	6.53115	-4.11324	0.000213647	0.00261575	0.308314	Normal
NLRP1	-1.40169	4.34192	-4.11304	0.000213772	0.00261575	0.307751	Down
TFEC	-1.57015	4.48814	-4.11249	0.000214119	0.00261709	0.306203	Down
GRK6	-1.35387	5.39013	-4.11192	0.000214479	0.00261859	0.304596	Down
CCT7	2.24731	8.19545	4.11117	0.000214956	0.00262151	0.302473	Up
VCAM1	-2.10127	7.06223	-4.10735	0.000217391	0.00264828	0.291701	Down
BTN3A1	-1.34669	5.1617	-4.10439	0.000219296	0.00266855	0.283358	Down
ARMC8	-0.806428	6.24424	-4.1039	0.000219615	0.00266948	0.28197	Normal
EFHC1	1.29053	5.3924	4.10085	0.000221593	0.00268692	0.273396	Up
F13A1	-1.88258	6.99099	-4.10059	0.000221763	0.00268692	0.272662	Down
IPP	1.14556	5.71351	4.10057	0.00022178	0.00268692	0.272592	Up
STEAP3	-1.35227	6.68722	-4.09964	0.00022239	0.00269021	0.269964	Down
STRA13	1.87238	7.48825	4.09941	0.000222539	0.00269021	0.269327	Up
ITGB7	-1.21821	3.55562	-4.09786	0.000223558	0.00269957	0.264959	Down
ACSM5	-1.15179	4.99009	-4.09502	0.000225439	0.00271931	0.256948	Down
CNIH1	1.45063	7.70246	4.09459	0.00022572	0.00271973	0.255756	Up
MAOA	3.21942	7.72394	4.09394	0.000226158	0.00272204	0.253902	Up
SYNGR2	1.51311	7.77818	4.09323	0.000226629	0.00272473	0.251916	Up
TMEM97	1.06318	7.06009	4.09229	0.000227261	0.00272936	0.249252	Up
ABHD5	-0.756947	5.57423	-4.09158	0.000227733	0.00273184	0.24727	Normal
YWHAQ	1.23471	9.97984	4.09124	0.000227963	0.00273184	0.246305	Up
LPIN2	-1.08781	6.14369	-4.09085	0.000228225	0.00273202	0.245206	Down
IGF2BP2	-2.18881	5.5712	-4.09043	0.000228503	0.00273239	0.244042	Down
GLRX	-2.02358	7.31646	-4.08236	0.000234	0.00279509	0.221322	Down
CARD8	-1.27703	5.50611	-4.07988	0.00023572	0.00281259	0.214324	Down
DHRS7	2.29398	7.71009	4.07948	0.000235996	0.00281284	0.213205	Up
NEMP1	-0.907546	5.71081	-4.07654	0.000238045	0.0028342	0.204944	Normal
MOCS2	1.53834	5.25314	4.07479	0.000239279	0.00284582	0.200007	Up
BMS1P20	-1.68856	5.26214	-4.07394	0.000239872	0.0028498	0.197641	Down
COPS8	0.881147	7.22135	4.07233	0.000241016	0.00286031	0.193096	Normal
MAU2	-1.18772	5.117	-4.06974	0.000242856	0.00287905	0.185828	Down
BCL2L2	1.3505	6.82596	4.06752	0.00024445	0.00289484	0.179577	Up
ICAM3	-1.99824	5.89868	-4.06577	0.000245713	0.00290479	0.174652	Down
MTRF1	-1.36632	4.57182	-4.06562	0.000245816	0.00290479	0.174252	Down
TM9SF1	1.0516	6.2565	4.06358	0.000247299	0.00291918	0.168508	Up
SP100	-1.26649	5.33066	-4.06052	0.000249534	0.00294242	0.159912	Down
HPN	1.67172	5.66294	4.05995	0.00024995	0.00294418	0.158321	Up
NFIB	1.46042	6.74042	4.05494	0.000253658	0.00298467	0.144253	Up
SMR3A	-1.33272	3.85471	-4.05143	0.000256289	0.00301074	0.134398	Down
PARD3	1.15844	5.78858	4.05126	0.000256419	0.00301074	0.133914	Up
TMEM254	1.54421	5.29746	4.04885	0.000258243	0.00302607	0.127144	Up
SIRPG	-1.58808	4.24095	-4.04881	0.000258273	0.00302607	0.127032	Down
EBAG9	1.24886	7.2645	4.04772	0.000259098	0.00303252	0.123987	Up
BCL11A	-1.57964	5.1042	-4.04709	0.000259581	0.00303496	0.122207	Down
ACLY	1.47742	7.81197	4.04557	0.000260742	0.00304485	0.117947	Up
CANX	0.880523	8.99372	4.04525	0.000260988	0.00304485	0.117048	Normal
TPI1	1.43512	8.70625	4.0449	0.000261255	0.00304485	0.116069	Up
RAD23B	1.27782	7.55183	4.04393	0.000261995	0.00305025	0.113368	Up
SERPINA1	-1.71318	5.38216	-4.04286	0.000262823	0.00305667	0.110355	Down
PLEKHM1	-1.34532	6.07682	-4.04198	0.0002635	0.00305716	0.107897	Down
NT5DC2	1.69626	5.27308	4.04181	0.000263636	0.00305716	0.107404	Up
MOAP1	1.45924	7.51481	4.04173	0.000263696	0.00305716	0.107188	Up
INPP1	-1.10277	6.28018	-4.03968	0.000265286	0.00307236	0.101448	Down
RPL24	0.838811	11.5539	4.0377	0.000266834	0.00308706	0.0958908	Normal
WDR37	-0.88413	7.03116	-4.03725	0.000267186	0.00308788	0.0946347	Normal
SMC2	-1.04114	5.78222	-4.03582	0.000268312	0.00309766	0.0906178	Down
AQP4	-1.0713	3.65164	-4.03354	0.000270115	0.00311521	0.0842244	Down
SMURF2	1.11333	7.00711	4.03246	0.000270966	0.00312177	0.0812203	Up
CXCR3	-1.40241	3.86964	-4.03172	0.000271557	0.00312531	0.079141	Down
RNF13	1.17372	7.69597	4.03124	0.000271939	0.00312645	0.0777967	Up
WHSC1	-1.31841	5.64628	-4.02881	0.000273887	0.00314416	0.0709825	Down
HCLS1	-1.98108	6.96567	-4.02861	0.000274049	0.00314416	0.0704183	Down
DNMT1	-0.982569	6.55185	-4.02772	0.000274767	0.00314913	0.0679196	Normal
ALDH1A3	2.76731	7.26983	4.02601	0.000276148	0.00316166	0.0631362	Up
DNAJC9	-1.03766	7.39732	-4.02378	0.000277956	0.00317907	0.0569042	Down
S1PR4	-1.63998	4.78094	-4.02312	0.000278496	0.00318194	0.0550539	Down
AHSA1	1.49632	8.58573	4.02228	0.000279183	0.00318592	0.0527014	Up
SLC7A5	-1.90739	5.92705	-4.02199	0.000279421	0.00318592	0.051887	Down
HIST1H2BE	2.28867	5.42997	4.02079	0.000280403	0.00319382	0.0485382	Up
FNBP1L	1.523	7.23407	4.02032	0.000280792	0.00319495	0.047216	Up
RPN1	1.80089	6.99129	4.0169	0.000283617	0.00322377	0.0376614	Up
MRPS2	1.43194	5.10475	4.01059	0.000288912	0.00328058	0.0200061	Up
THUMPD1	1.24643	7.75833	4.00764	0.000291417	0.00330562	0.011767	Up
GNPDA1	1.84118	6.50498	4.00587	0.000292933	0.0033194	0.00681831	Up
TMC6	-1.41422	6.17879	-4.00514	0.000293562	0.00332312	0.00476926	Down
NGRN	0.993582	7.97396	4.00421	0.000294361	0.00332875	0.00217671	Normal
IGK	-1.19328	3.59936	-4.00281	0.000295572	0.00333902	-0.00174045	Down
PGRMC1	0.783113	8.38418	3.99834	0.000299463	0.00337952	-0.0142201	Normal
NDUFA5	1.31819	7.63517	3.99723	0.000300442	0.00338711	-0.0173335	Up
RALA	1.51054	6.08018	3.99583	0.000301672	0.0033975	-0.0212314	Up
HMBS	-2.13929	7.29811	-3.99474	0.000302635	0.00340418	-0.0242727	Down
TAGLN	2.13321	6.69141	3.99446	0.000302881	0.00340418	-0.0250485	Up
APOBEC2	-1.36371	5.37944	-3.99192	0.000305144	0.00342612	-0.0321501	Down
BLVRB	-2.58758	7.5356	-3.98851	0.000308198	0.0034569	-0.0416499	Down
MT1X	2.44904	7.13195	3.98783	0.000308814	0.00345768	-0.0435523	Up
LRPPRC	1.15318	8.39583	3.98737	0.000309229	0.00345768	-0.044835	Up
CD247	-1.64583	4.47693	-3.98705	0.000309521	0.00345768	-0.0457345	Down
CCT4	1.22208	9.30547	3.98689	0.000309666	0.00345768	-0.0461804	Up
ATG4A	-0.957218	7.01273	-3.98665	0.000309883	0.00345768	-0.0468483	Normal
LTB4R	-1.38589	4.10912	-3.98636	0.000310148	0.00345768	-0.0476644	Down
NMI	-2.02661	6.30932	-3.98366	0.000312604	0.00347936	-0.055189	Down
COX6C	1.58807	9.57214	3.98326	0.000312967	0.00347936	-0.0562947	Up
AKR1A1	1.12376	8.10193	3.98319	0.000313038	0.00347936	-0.0565124	Up
LTBR	1.2772	5.19725	3.98269	0.00031349	0.00348087	-0.057888	Up
MAGED2	1.70976	7.82901	3.98064	0.000315379	0.00349833	-0.0636184	Up
CCRL2	-1.46895	4.08553	-3.97997	0.000315994	0.00349996	-0.0654758	Down
PSMB5	1.77098	8.65408	3.97979	0.00031616	0.00349996	-0.0659783	Up
COX8A	1.66668	9.51995	3.97894	0.000316951	0.0035039	-0.068361	Up
SLCO3A1	-1.51895	4.87746	-3.97872	0.000317151	0.0035039	-0.0689613	Down
RNF7	1.18618	7.56234	3.97813	0.000317699	0.00350644	-0.0706075	Up
PSEN2	0.918716	5.41455	3.97733	0.000318446	0.00351117	-0.0728473	Normal
KIAA0101	-1.06872	7.73753	-3.97443	0.000321153	0.00353536	-0.0809201	Down
LMAN2L	1.7553	6.90956	3.97429	0.00032128	0.00353536	-0.0812977	Up
MRPL42	2.08208	5.62366	3.97108	0.000324314	0.00356519	-0.0902596	Up
HINT1	1.31638	9.63801	3.96994	0.000325389	0.00357191	-0.0934169	Up
PARVB	-1.08803	5.50362	-3.96975	0.000325572	0.00357191	-0.0939528	Down
PAIP2B	1.31096	6.2157	3.96868	0.000326595	0.00357957	-0.0969421	Up
CCDC86	0.778077	6.64664	3.96665	0.000328537	0.00359728	-0.102595	Normal
PRDX1	1.44683	9.65773	3.96497	0.000330147	0.00361133	-0.107258	Up
SCML1	1.73511	5.63645	3.96293	0.000332119	0.00362931	-0.112936	Up
CECR5	1.41776	7.65242	3.96133	0.000333676	0.00364271	-0.117394	Up
USP12	-0.960858	6.5938	-3.96077	0.000334226	0.00364512	-0.118966	Normal
CD79B	-1.54706	3.9195	-3.95897	0.00033598	0.00366062	-0.123954	Down
EPS8L2	1.82718	5.70477	3.95488	0.000340012	0.00370089	-0.135325	Up
ATMIN	1.20398	6.35758	3.95429	0.000340601	0.00370366	-0.136977	Up
MCFD2	1.01304	6.41804	3.95229	0.00034259	0.00371859	-0.142527	Up
TYMS	-1.54531	8.13885	-3.95224	0.000342648	0.00371859	-0.142689	Down
PERP	1.4322	6.01467	3.94947	0.000345429	0.00374509	-0.150393	Up
CISD1	1.2961	6.75559	3.94697	0.000347947	0.00376868	-0.157314	Up
SGCB	1.1838	5.7216	3.94658	0.000348347	0.00376932	-0.15841	Up
ZNHIT3	1.21669	6.67925	3.9461	0.00034883	0.00377085	-0.159731	Up
CNOT8	-0.747698	5.75706	-3.94273	0.000352276	0.00380438	-0.1691	Normal
KRT8	1.82576	7.22519	3.94154	0.000353498	0.00381384	-0.1724	Up
MLF1	1.73931	5.45145	3.94035	0.000354731	0.00382341	-0.175718	Up
CYR61	1.62613	5.68153	3.93265	0.000362773	0.00390627	-0.197079	Up
TMSB4X	-1.09409	9.94297	-3.92908	0.000366571	0.00394331	-0.207	Down
TRNAU1AP	-1.56284	4.70831	-3.9287	0.000366972	0.00394379	-0.208042	Down
EAPP	1.24934	6.88352	3.92809	0.000367631	0.0039464	-0.209751	Up
SDHA	1.46488	7.77124	3.92781	0.000367931	0.0039464	-0.210528	Up
CTDNEP1	-1.11131	6.2773	-3.92725	0.000368529	0.00394898	-0.212076	Down
GSK3A	-1.08815	6.48586	-3.92675	0.000369061	0.00395085	-0.21345	Down
SLC25A6	1.99313	9.67115	3.92621	0.000369648	0.0039533	-0.214965	Up
CD96	-1.35664	3.9785	-3.92432	0.000371684	0.00396735	-0.220198	Down
ECI2	2.18834	7.87657	3.92419	0.000371822	0.00396735	-0.22055	Up
SPCS1	1.3053	8.64573	3.92399	0.00037204	0.00396735	-0.22111	Up
C8orf60	-1.44434	6.05213	-3.92327	0.000372826	0.0039719	-0.223121	Down
RPF1	1.06659	7.16537	3.91923	0.000377229	0.00401493	-0.234304	Up
USP48	-0.927246	6.76113	-3.91748	0.000379152	0.00403117	-0.239146	Normal
FLI1	-1.20244	4.41424	-3.91718	0.000379485	0.00403117	-0.239983	Down
YAP1	1.83869	5.28987	3.91677	0.000379934	0.00403205	-0.241108	Up
AGR2	4.45348	7.34134	3.91467	0.000382262	0.00405036	-0.246926	Up
MAGEH1	1.89805	6.77198	3.91456	0.000382393	0.00405036	-0.247254	Up
LAS1L	2.75674	8.22707	3.91368	0.000383364	0.00405506	-0.249668	Up
SF3A1	-0.664876	6.67163	-3.9135	0.000383572	0.00405506	-0.250185	Normal
PABPC1	0.881151	11.409	3.91208	0.000385154	0.00406789	-0.254106	Normal
KIF20B	-1.4686	4.75306	-3.91059	0.000386833	0.00407813	-0.258247	Down
SLC36A1	-1.49794	7.09462	-3.91056	0.000386863	0.00407813	-0.25832	Down
PPP1CB	1.46546	7.25252	3.90846	0.000389233	0.0040992	-0.264137	Up
PARPBP	-1.18054	4.94217	-3.90722	0.000390643	0.00411013	-0.26758	Down
STAT5B	-1.08955	5.50765	-3.90113	0.000397611	0.00417946	-0.284416	Down
CRBN	1.07066	6.64604	3.8978	0.000401481	0.00421612	-0.293638	Up
OVOL1	-1.24216	3.82381	-3.89737	0.000401973	0.00421727	-0.294803	Down
NDUFA13	2.24143	8.43196	3.89578	0.000403844	0.00422203	-0.299224	Up
MELTF	-1.1379	3.58118	-3.89511	0.000404623	0.00422203	-0.301059	Down
ARFIP1	0.843392	6.20766	3.89506	0.000404689	0.00422203	-0.301216	Normal
RPL8	1.46417	10.8504	3.89504	0.000404712	0.00422203	-0.30127	Up
ZC2HC1A	1.32111	6.86159	3.89487	0.000404911	0.00422203	-0.301737	Up
GFPT1	1.43537	7.54809	3.89485	0.000404935	0.00422203	-0.301794	Up
NFATC2IP	-1.31902	6.71118	-3.8947	0.000405104	0.00422203	-0.30219	Down
NCKAP1	1.29898	6.64249	3.89339	0.000406654	0.00423227	-0.305826	Up
ARMC7	-1.21721	3.94574	-3.89295	0.000407166	0.00423227	-0.307025	Down
HYAL3	-1.41528	3.98907	-3.89289	0.000407237	0.00423227	-0.307189	Down
NANS	1.77789	8.03891	3.89231	0.000407928	0.00423547	-0.308804	Up
PABPC3	1.03799	10.6395	3.89084	0.000409669	0.00424954	-0.312857	Up
CCR3	-1.23402	4.00374	-3.88936	0.00041144	0.00426391	-0.316965	Down
ISOC2	1.61922	5.2	3.88781	0.000413286	0.00427902	-0.321225	Up
TERF1	1.01016	6.33128	3.88662	0.000414721	0.00428985	-0.324524	Up
TMEM248	1.23068	8.09848	3.88507	0.000416593	0.00430519	-0.328812	Up
ZNF512B	1.97964	5.88136	3.88393	0.000417971	0.00431342	-0.331954	Up
FPR1	-2.15434	6.00845	-3.88376	0.000418171	0.00431342	-0.332411	Down
UBE2N	1.14929	7.52709	3.88238	0.000419852	0.00432671	-0.336229	Up
SLC25A38	-0.834045	7.22609	-3.88121	0.000421284	0.00433741	-0.339468	Normal
HACD2	2.13089	8.15117	3.88029	0.00042241	0.00434496	-0.34201	Up
LIN7A	-1.04243	3.55902	-3.87621	0.000427432	0.0043921	-0.353256	Down
MYOM1	-1.30393	4.55087	-3.87577	0.00042798	0.0043921	-0.354476	Down
PDIA6	1.28535	8.86243	3.8756	0.000428187	0.0043921	-0.354935	Up
GAD1	-1.5176	3.96875	-3.87514	0.000428767	0.00439396	-0.356224	Down
GALNT3	1.90812	6.73881	3.87472	0.000429279	0.00439513	-0.357359	Up
RPS14	1.17845	10.5573	3.87404	0.000430137	0.00439984	-0.35926	Up
SHH	-0.979607	3.87604	-3.8731	0.000431307	0.00440155	-0.361844	Normal
POMT1	1.29074	5.59218	3.87297	0.000431468	0.00440155	-0.3622	Up
MRPS16	2.05077	6.01467	3.87294	0.000431501	0.00440155	-0.362272	Up
TMEM135	2.07388	6.05296	3.87064	0.000434388	0.00442691	-0.368617	Up
ENOPH1	1.08129	7.38296	3.87024	0.000434898	0.00442802	-0.369734	Up
FAM65A	-1.18894	6.6207	-3.8689	0.00043659	0.00443888	-0.373427	Down
NKG7	-1.12771	3.45862	-3.86876	0.000436769	0.00443888	-0.373819	Down
MT1H	2.97262	6.93743	3.86415	0.000442634	0.00449434	-0.386509	Up
NME1	1.5317	8.67348	3.86355	0.000443408	0.0044958	-0.38817	Up
CCNG1	1.27765	8.31119	3.8634	0.000443592	0.0044958	-0.388566	Up
H2AFX	-1.0207	5.70061	-3.86219	0.000445162	0.00450757	-0.391927	Down
FES	-0.970536	3.47583	-3.8617	0.000445789	0.00450863	-0.393266	Normal
ESRP1	2.09318	5.68607	3.86147	0.000446084	0.00450863	-0.393894	Up
FAAH	1.5509	5.56835	3.86095	0.000446761	0.00451134	-0.395337	Up
CLGN	2.28722	6.34971	3.85896	0.000449341	0.00453325	-0.400815	Up
PFKFB3	-1.47489	6.27726	-3.85809	0.00045047	0.00454049	-0.403201	Down
PLEKHO2	-1.93507	4.81423	-3.85697	0.000451931	0.00455106	-0.406283	Down
MKNK1	-0.989902	7.01833	-3.85627	0.000452846	0.00455612	-0.408206	Normal
DHRS9	-1.9917	5.47368	-3.85593	0.000453297	0.0045565	-0.409153	Down
ARAP1	-0.986983	5.89146	-3.85559	0.000453747	0.00455687	-0.410096	Normal
PSMC5	1.8349	7.70124	3.85517	0.000454291	0.00455819	-0.411237	Up
PARP6	-0.994044	7.12488	-3.85255	0.000457755	0.0045882	-0.418461	Normal
SSBP1	1.21717	7.08687	3.85228	0.000458113	0.0045882	-0.419205	Up
TUFM	1.79561	7.99183	3.85125	0.000459481	0.00459773	-0.422041	Up
GZMA	-1.38091	5.21477	-3.8496	0.000461675	0.0046155	-0.426571	Down
SSR2	1.29598	9.08347	3.84893	0.000462578	0.00462034	-0.428429	Up
2020-09-06	-1.22648	5.17291	-3.84797	0.000463855	0.0046289	-0.431051	Down
TOMM20	1.03044	7.69394	3.8468	0.000465438	0.00463918	-0.43429	Up
GK3P	-1.29095	4.19101	-3.84658	0.000465725	0.00463918	-0.434878	Down
RIMS3	-1.37541	5.04328	-3.84509	0.000467735	0.004655	-0.438973	Down
CEACAM21	-1.37166	5.21168	-3.84319	0.00047031	0.00467377	-0.444193	Down
TRIM21	-1.03692	6.45157	-3.84299	0.000470592	0.00467377	-0.444763	Down
SERP1	1.29255	8.6091	3.84277	0.000470892	0.00467377	-0.445368	Up
EPHB3	1.36229	5.26402	3.84147	0.000472656	0.00468707	-0.448925	Up
CCR10	-1.29368	4.14096	-3.83979	0.000474968	0.00470304	-0.453564	Down
PIAS3	1.37088	5.95061	3.83968	0.00047512	0.00470304	-0.453867	Up
ZBTB10	1.67433	5.06617	3.83888	0.000476217	0.00470968	-0.45606	Up
MYDGF	1.28859	7.42106	3.83697	0.000478843	0.00473142	-0.46129	Up
MUT	0.831201	7.52592	3.83454	0.000482219	0.00476051	-0.467969	Normal
MSC	-1.10932	3.72328	-3.83116	0.000486961	0.00479993	-0.477271	Down
SOCS5	0.96582	5.86021	3.83107	0.000487081	0.00479993	-0.477507	Normal
RPL12	1.04909	11.3566	3.82816	0.000491189	0.00483609	-0.485489	Up
MTUS1	1.41635	6.4538	3.82766	0.000491907	0.00483883	-0.486877	Up
BARX1	-1.10146	3.711	-3.82689	0.000492995	0.00484522	-0.488978	Down
JARID2	-1.11213	7.27256	-3.82632	0.000493807	0.00484888	-0.490542	Down
AK1	-1.08707	5.30688	-3.82595	0.000494341	0.00484981	-0.491569	Down
NR2F6	2.22809	5.98071	3.8251	0.000495545	0.00485731	-0.493881	Up
AP1M2	1.60017	6.20785	3.82435	0.000496631	0.00486133	-0.495962	Up
RPS19	1.01415	11.726	3.8242	0.000496836	0.00486133	-0.496355	Up
MUS81	-0.919765	6.40011	-3.8237	0.00049756	0.0048641	-0.497739	Normal
CYLD	-0.763164	5.07865	-3.82165	0.000500504	0.00488855	-0.503347	Normal
ATP1B2	-1.92391	4.6897	-3.81919	0.000504075	0.00491908	-0.510103	Down
ZNF408	-1.61103	4.49798	-3.81166	0.000515145	0.00502267	-0.530747	Down
HIST1H2AM	1.26472	4.80175	3.80987	0.000517808	0.00504417	-0.535645	Up
THEG	-1.38498	3.79331	-3.80924	0.000518748	0.00504887	-0.537368	Down
TIMP4	-1.1111	3.65823	-3.80731	0.000521642	0.00507256	-0.542654	Down
MRPL33	1.35976	8.33761	3.80696	0.000522175	0.00507328	-0.543624	Up
TRAF3IP2	-1.09079	4.44944	-3.80569	0.000524088	0.00508738	-0.547098	Down
GRM4	-1.30409	5.32311	-3.8047	0.000525585	0.00509744	-0.549809	Down
PAIP1	0.951808	6.984	3.80401	0.000526627	0.00510225	-0.55169	Normal
IGHM	-2.1783	4.9192	-3.80376	0.000527006	0.00510225	-0.552374	Down
KIAA0226L	-1.62567	4.2724	-3.80306	0.000528074	0.00510811	-0.554297	Down
RPL35	1.15789	9.46789	3.79966	0.000533269	0.00515384	-0.563596	Up
HDLBP	1.65271	7.23705	3.79917	0.000534022	0.00515661	-0.564938	Up
TBC1D16	1.25979	6.57277	3.79828	0.000535396	0.00516536	-0.567379	Up
ITSN1	-1.06832	5.79039	-3.79765	0.000536369	0.00516796	-0.569103	Down
KIAA0368	1.1492	7.10147	3.7975	0.000536603	0.00516796	-0.569517	Up
GEMIN6	1.7581	6.36784	3.79668	0.000537869	0.00517564	-0.571755	Up
RNF167	-0.969129	5.75527	-3.79566	0.000539462	0.00518645	-0.574564	Normal
NDUFA8	1.40957	7.98392	3.79427	0.00054161	0.00520257	-0.578339	Up
CEP57	-0.751508	5.89182	-3.79384	0.000542285	0.005203	-0.579521	Normal
ENTPD1	-1.03911	5.77536	-3.79364	0.000542598	0.005203	-0.58007	Down
GPATCH2L	-1.5763	4.30469	-3.79317	0.000543338	0.00520557	-0.581364	Down
MGRN1	-0.991783	6.17128	-3.79064	0.000547301	0.005239	-0.588266	Normal
GPR65	-1.59534	4.75216	-3.7898	0.000548637	0.00524723	-0.590581	Down
CLEC4A	-1.50701	4.33347	-3.78567	0.000555192	0.00530533	-0.601861	Down
PQLC1	-1.56073	6.24342	-3.78236	0.000560509	0.00535151	-0.610912	Down
PDIA4	1.10659	7.69086	3.78122	0.00056234	0.00536434	-0.614007	Up
ARHGAP11A	-1.19862	4.09075	-3.7787	0.000566443	0.00539881	-0.62091	Down
RUVBL1	2.11272	5.50775	3.77727	0.000568767	0.00541629	-0.624798	Up
BUB1	-0.787224	4.41706	-3.77674	0.000569644	0.00541996	-0.62626	Normal
NUP50	-0.993444	6.93018	-3.77513	0.000572278	0.00544033	-0.63064	Normal
HIST1H2BD	1.78243	7.70534	3.77464	0.000573084	0.00544331	-0.631976	Up
JUN	1.41295	6.23148	3.77306	0.000575702	0.00546348	-0.636303	Up
IL1RN	-1.10065	5.55581	-3.77206	0.000577356	0.00547446	-0.639026	Down
LONP1	1.36713	6.27851	3.77109	0.000578955	0.00548491	-0.641652	Up
CERS2	1.38899	7.41776	3.77005	0.000580688	0.00549662	-0.64449	Up
DONSON	-0.980517	5.71227	-3.76964	0.000581376	0.00549841	-0.645614	Normal
TRAPPC10	-1.41596	6.01151	-3.76857	0.000583162	0.00550542	-0.648525	Down
KIF4A	-1.11992	6.26863	-3.76831	0.000583609	0.00550542	-0.649253	Down
RPN2	1.14571	9.75886	3.76831	0.000583613	0.00550542	-0.649259	Up
REPS1	-0.957991	3.68516	-3.7648	0.000589522	0.00555641	-0.658821	Normal
UQCR10	1.44741	8.73813	3.76376	0.000591276	0.00556198	-0.66164	Up
PUS7	0.957678	7.27644	3.76362	0.000591521	0.00556198	-0.662033	Normal
OAT	-1.97705	7.31679	-3.76356	0.000591625	0.00556198	-0.662201	Down
HTRA2	-1.0487	6.80387	-3.76132	0.000595434	0.00558889	-0.668291	Down
SMYD3	1.33484	6.20066	3.76128	0.0005955	0.00558889	-0.668397	Up
CUTA	1.02299	8.71463	3.75826	0.000600699	0.0056329	-0.676646	Up
GPC1	2.16128	5.70384	3.75712	0.000602656	0.00564408	-0.679732	Up
ACTN1	-1.27293	7.04191	-3.75697	0.000602915	0.00564408	-0.680139	Down
IL2RB	-1.15289	6.65064	-3.75519	0.000606007	0.00566822	-0.684994	Down
MAL	-1.84029	5.28858	-3.75479	0.00060671	0.00566999	-0.686093	Down
CETN2	1.64316	7.58235	3.75089	0.000613528	0.00572885	-0.696696	Up
CCNI	0.858596	9.61602	3.74856	0.000617652	0.00575992	-0.703054	Normal
TINAGL1	-1.59156	4.50073	-3.74842	0.000617898	0.00575992	-0.703431	Down
GLT8D1	0.866102	7.06781	3.74705	0.000620327	0.00577768	-0.707153	Normal
REEP4	-1.07831	6.65432	-3.74483	0.000624278	0.00580764	-0.713176	Down
NDUFB4	1.22111	9.3726	3.74466	0.000624596	0.00580764	-0.713659	Up
ITPA	1.99947	7.04703	3.74414	0.000625519	0.0058108	-0.715059	Up
GDF15	2.41116	5.64919	3.74388	0.000625989	0.0058108	-0.715773	Up
PROM1	-1.72804	4.46041	-3.74259	0.000628316	0.0058275	-0.719292	Down
PLA2G7	2.21249	7.73614	3.74227	0.000628877	0.00582772	-0.720138	Up
RBM47	1.2677	8.22128	3.74199	0.000629396	0.00582772	-0.720922	Up
2020-03-03	-1.60319	5.365	-3.73405	0.000643877	0.0059568	-0.742496	Down
GAS7	-1.03669	5.32804	-3.73201	0.000647636	0.00598656	-0.748017	Down
COQ9	1.53299	7.49543	3.73147	0.000648642	0.00599085	-0.749489	Up
CCR5	-1.94118	5.13892	-3.72917	0.000652939	0.00602549	-0.755751	Down
CHAF1A	-0.947926	5.73305	-3.72809	0.000654958	0.00603908	-0.758679	Normal
CCNB2	-1.46034	7.51061	-3.7264	0.000658119	0.00606316	-0.763244	Down
GRAMD3	1.55215	5.15055	3.72184	0.000666765	0.00613769	-0.775619	Up
PTPN3	1.83267	6.37783	3.71777	0.000674578	0.00620443	-0.786664	Up
DRP2	-2.12488	4.63937	-3.71712	0.000675829	0.00621076	-0.78842	Down
USP13	1.02626	7.28631	3.71599	0.000678021	0.00622572	-0.79149	Up
RSU1	-1.00948	5.80572	-3.7154	0.000679169	0.00623107	-0.793093	Down
MYH9	-1.63169	5.45696	-3.71437	0.000681164	0.0062442	-0.795874	Down
USO1	1.21572	7.46702	3.71305	0.000683741	0.00626262	-0.799454	Up
EMC2	1.2953	7.15022	3.71276	0.000684319	0.00626271	-0.800254	Up
FEN1	-1.0198	7.15925	-3.71236	0.0006851	0.00626466	-0.801335	Down
PLCXD1	-1.02625	6.43169	-3.71159	0.000686602	0.0062732	-0.803411	Down
TMPO	-0.933255	5.71167	-3.71102	0.000687717	0.00627819	-0.804949	Normal
WT1-AS	-1.57598	4.3064	-3.71045	0.000688852	0.00628335	-0.806512	Down
IGLL3P	-2.51775	7.39405	-3.70948	0.000690752	0.00629476	-0.809123	Down
PCBP3	-1.40727	4.09565	-3.70923	0.000691243	0.00629476	-0.809797	Down
VDAC1	1.01489	6.93104	3.70831	0.000693076	0.00630172	-0.812307	Up
DDX11	-1.175	6.4658	-3.70827	0.000693149	0.00630172	-0.812406	Down
URGCP	1.43021	6.43954	3.70611	0.000697449	0.00633559	-0.818267	Up
TPX2	-1.02929	6.9741	-3.70406	0.000701545	0.00636756	-0.823816	Down
CENPU	-1.27872	7.09144	-3.70302	0.000703615	0.0063811	-0.826609	Down
NCAPH2	-0.872204	4.97541	-3.70267	0.000704333	0.00638237	-0.827575	Normal
RCOR1	-0.981016	6.07257	-3.70009	0.000709539	0.00642427	-0.834554	Normal
DLK1	-1.40713	4.47647	-3.69919	0.000711352	0.00643129	-0.836972	Down
EIF1AX	0.966273	7.0614	3.69913	0.00071148	0.00643129	-0.837142	Normal
TANK	-0.969536	6.56389	-3.69817	0.000713431	0.00644321	-0.839736	Normal
TRAP1	1.00864	7.65234	3.69762	0.000714548	0.00644321	-0.84122	Up
MS4A6A	-1.45014	7.23865	-3.69762	0.00071455	0.00644321	-0.841221	Down
COL11A1	2.67323	7.23001	3.69656	0.000716713	0.00645744	-0.844085	Up
OPTN	-1.47395	6.1936	-3.69571	0.000718458	0.00646788	-0.84639	Down
RAB17	1.51162	6.10595	3.69474	0.000720447	0.0064805	-0.849009	Up
SP140	-1.55924	4.42793	-3.68896	0.000732424	0.00658287	-0.86463	Down
RPL26L1	1.11649	7.51826	3.68723	0.000736062	0.00661019	-0.869323	Up
TOM1L2	-0.799538	3.43429	-3.68651	0.00073757	0.00661834	-0.871261	Normal
TPSAB1	-1.15604	4.221	-3.68554	0.000739616	0.00662622	-0.873885	Down
SSX2IP	-0.85879	5.45959	-3.68552	0.000739648	0.00662622	-0.873927	Normal
LBR	-2.2516	8.80938	-3.68224	0.000746605	0.00668311	-0.882793	Down
NRAP	-1.07809	3.75287	-3.68175	0.00074764	0.00668696	-0.884106	Down
SAR1B	1.57172	7.71429	3.68119	0.000748841	0.00669227	-0.885626	Up
ZNF280A	-1.34633	5.74974	-3.6803	0.00075074	0.00670005	-0.888025	Down
TFG	0.87183	7.54419	3.68021	0.000750926	0.00670005	-0.888259	Normal
TNXB	-1.44635	4.39503	-3.67887	0.000753811	0.00672036	-0.891891	Down
SYNE1	-1.68647	4.48771	-3.67651	0.000758877	0.00676007	-0.898235	Down
CAP1	-0.841108	8.61549	-3.67511	0.000761923	0.00678173	-0.902027	Normal
UTS2	-1.10035	4.2957	-3.6742	0.00076389	0.00679376	-0.904469	Down
TLE4	-1.59925	5.19138	-3.67361	0.000765178	0.00679973	-0.906064	Down
RANBP2	1.16431	7.48921	3.67276	0.000767033	0.00681073	-0.908357	Up
FGGY	1.37431	5.23827	3.66968	0.000773797	0.00686277	-0.916671	Up
KIAA0232	-0.778731	8.00911	-3.66944	0.000774318	0.00686277	-0.917307	Normal
EXOSC8	-1.00795	5.65679	-3.66891	0.000775497	0.00686277	-0.918748	Down
CELF3	-0.975267	3.7191	-3.66877	0.000775806	0.00686277	-0.919126	Normal
PRKD1	1.42286	6.03574	3.66868	0.000776002	0.00686277	-0.919364	Up
PRR13	-1.51607	6.90368	-3.66441	0.000785494	0.00694115	-0.930875	Down
ZNF652	1.25899	6.21769	3.66344	0.000787666	0.00695477	-0.933488	Up
RAD51AP1	-1.53967	5.41769	-3.66151	0.000791984	0.00698732	-0.938664	Down
PPP1R14B	1.97532	6.05058	3.66102	0.000793092	0.0069915	-0.939988	Up
PLAGL2	-1.00466	5.56123	-3.65874	0.000798251	0.00703136	-0.946124	Down
TMEM168	1.33632	7.76391	3.65801	0.00079992	0.00703602	-0.948102	Up
MBNL1	-1.02345	6.76149	-3.65795	0.000800055	0.00703602	-0.948261	Down
TULP4	1.14261	6.60872	3.65759	0.000800884	0.00703771	-0.949242	Up
LIG1	-1.17138	5.56577	-3.65631	0.000803799	0.0070577	-0.952681	Down
NIT2	1.22903	7.42248	3.65402	0.000809044	0.00709811	-0.958836	Up
CXCL1	-1.57897	4.64507	-3.6524	0.00081278	0.00712522	-0.963196	Down
STK17A	-0.867731	5.952	-3.65196	0.000813805	0.00712854	-0.964389	Normal
RCN1	1.40915	7.95041	3.65092	0.000816202	0.00714387	-0.967173	Up
WDR62	-1.27174	4.42998	-3.65063	0.000816873	0.00714408	-0.96795	Down
CACNA1I	-1.50969	4.78501	-3.6494	0.000819736	0.00716344	-0.971261	Down
MROH7	-1.51154	3.88063	-3.64744	0.000824307	0.00719768	-0.976523	Down
SUMO1	1.03022	8.40349	3.64606	0.000827551	0.0072203	-0.980239	Up
FAM215A	-0.933142	3.55604	-3.64324	0.000834217	0.00727271	-0.98783	Normal
S100PBP	-1.18167	6.44979	-3.63963	0.000842789	0.00734164	-0.997502	Down
CPNE6	-0.603851	3.46443	-3.63864	0.000845176	0.00735663	-1.00018	Normal
FUT1	-1.40113	5.84498	-3.63801	0.000846694	0.00736118	-1.00188	Down
POLR2F	1.22812	6.56517	3.63786	0.000847033	0.00736118	-1.00225	Up
NDUFB5	1.15417	8.57522	3.63688	0.000849404	0.00737276	-1.0049	Up
NACA	0.841359	10.9261	3.63643	0.000850481	0.00737276	-1.0061	Normal
EHD2	-1.63706	3.98627	-3.63639	0.000850593	0.00737276	-1.00622	Down
MRPL9	1.28533	6.69965	3.63609	0.000851316	0.00737276	-1.00703	Up
EID1	1.21307	7.06436	3.63593	0.000851705	0.00737276	-1.00746	Up
IGKV1OR2-118	-1.54234	6.57733	-3.63483	0.000854363	0.00737806	-1.0104	Down
BAZ1A	-1.08133	6.63334	-3.6347	0.000854681	0.00737806	-1.01076	Down
R3HDM4	-1.03778	7.64243	-3.63432	0.000855594	0.00737806	-1.01177	Down
MAST3	-1.60048	4.6094	-3.6343	0.000855634	0.00737806	-1.01181	Down
EVI2A	-1.24261	6.51996	-3.63429	0.00085566	0.00737806	-1.01184	Down
MARCKSL1	1.45715	7.79805	3.6335	0.000857577	0.00738882	-1.01396	Up
CNTD2	-1.32348	6.88194	-3.62969	0.000866902	0.00746334	-1.02419	Down
EZH1	-0.881937	6.25141	-3.62875	0.000869215	0.00747742	-1.02671	Normal
RUFY1	-0.792865	8.27841	-3.62837	0.00087015	0.00747963	-1.02772	Normal
SOX4	1.72947	7.21946	3.62745	0.000872441	0.00749349	-1.03021	Up
ADH1C	-1.03114	3.63427	-3.62542	0.000877458	0.00753072	-1.03563	Down
RAG2	-0.891789	3.53853	-3.62116	0.000888135	0.00760889	-1.04707	Normal
ERBB3	1.09719	6.3437	3.62103	0.000888441	0.00760889	-1.0474	Up
BSDC1	-0.859746	5.86929	-3.62096	0.000888635	0.00760889	-1.0476	Normal
PLCB2	-2.04579	5.29382	-3.61931	0.00089278	0.00763846	-1.052	Down
CDC20	-1.77058	5.78245	-3.61901	0.00089354	0.00763904	-1.05281	Down
IRF5	-1.10304	4.99718	-3.61824	0.000895502	0.00764988	-1.05488	Down
PTTG3P	-1.26908	4.74052	-3.61619	0.000900724	0.00768854	-1.06038	Down
PEX13	1.41535	4.74095	3.61433	0.000905471	0.00772309	-1.06535	Up
MORC4	1.05063	6.14773	3.61323	0.000908287	0.00774113	-1.06828	Up
DNAJB4	-1.22125	4.82598	-3.60756	0.000923002	0.00785715	-1.08348	Down
PPP1R9A	1.52457	6.47838	3.60743	0.000923324	0.00785715	-1.0838	Up
GSG1	-1.33445	4.24461	-3.60693	0.000924625	0.00786216	-1.08514	Down
EHBP1L1	-1.56792	4.09953	-3.60645	0.000925883	0.0078668	-1.08642	Down
PRDX4	1.53227	8.82686	3.60443	0.000931198	0.00790233	-1.09183	Up
BTBD3	1.44752	6.05544	3.60397	0.000932411	0.00790233	-1.09306	Up
LRPAP1	1.61706	7.92167	3.60385	0.000932736	0.00790233	-1.09339	Up
ZFP69B	-0.960336	3.689	-3.60377	0.000932929	0.00790233	-1.09359	Normal
CDC25A	-1.2386	4.45946	-3.60256	0.000936142	0.00792347	-1.09684	Down
UBE2O	-1.32422	3.93786	-3.60219	0.000937104	0.00792553	-1.09781	Down
C16orf95	-0.915209	3.93947	-3.60076	0.000940908	0.00795161	-1.10163	Normal
ALG5	0.787411	8.26147	3.59991	0.000943169	0.00796462	-1.1039	Normal
PTPA	1.3572	5.93442	3.59909	0.000945377	0.00797716	-1.10611	Up
PRDM1	-1.11884	3.69502	-3.5982	0.000947757	0.00799114	-1.10849	Down
PDZK1IP1	-2.20383	4.8828	-3.59684	0.000951405	0.00801577	-1.11212	Down
GPRC5C	1.75376	4.91839	3.59506	0.000956204	0.00805006	-1.11687	Up
NUP210	-1.06238	5.76165	-3.59458	0.000957509	0.0080549	-1.11816	Down
PHLDB1	-1.16937	3.69305	-3.5939	0.000959347	0.00806422	-1.11997	Down
CHKB	-1.14338	6.97006	-3.59198	0.000964557	0.00809583	-1.12509	Down
SIGLEC7	-1.10565	4.76719	-3.59172	0.000965261	0.00809583	-1.12578	Down
WDTC1	-1.0681	6.06359	-3.59105	0.000967096	0.00809583	-1.12758	Down
CFAP69	3.20616	6.15772	3.59105	0.000967107	0.00809583	-1.12759	Up
CENPF	-1.35272	6.53614	-3.59104	0.000967124	0.00809583	-1.1276	Down
DLG5	1.76611	6.89875	3.5909	0.00096751	0.00809583	-1.12798	Up
NDUFA4	1.15253	8.96997	3.59062	0.00096826	0.00809597	-1.12871	Up
EIF3B	1.09856	8.70251	3.58974	0.000970688	0.00811013	-1.13108	Up
HPS4	-1.2348	4.45801	-3.58755	0.000976695	0.00815415	-1.13691	Down
SEMA4A	-1.09364	6.23467	-3.58209	0.000991859	0.00827449	-1.15146	Down
HOXC6	2.13023	8.20235	3.58123	0.000994283	0.00828367	-1.15376	Up
KIR2DS5	-0.85106	3.63909	-3.58117	0.000994461	0.00828367	-1.15393	Normal
PAPSS1	1.22261	8.59365	3.57746	0.00100493	0.00836455	-1.16382	Up
LY9	-0.965683	3.57109	-3.57701	0.0010062	0.00836502	-1.16502	Normal
FIBP	0.8734	7.05558	3.5769	0.0010065	0.00836502	-1.1653	Normal
TYMP	-1.11829	4.79109	-3.57583	0.00100955	0.00838401	-1.16815	Down
AMD1	1.68092	8.39812	3.57451	0.0010133	0.00840887	-1.17166	Up
CCNL1	-0.997206	6.96531	-3.57362	0.00101585	0.00842353	-1.17403	Normal
VSX1	-0.58346	3.39265	-3.57336	0.00101659	0.00842353	-1.17472	Normal
PLA2G4A	-1.12372	4.05462	-3.5711	0.00102309	0.00847104	-1.18074	Down
FAM168A	1.08701	6.08666	3.57058	0.0010246	0.00847368	-1.18213	Up
CAD	1.39584	5.93287	3.57039	0.00102514	0.00847368	-1.18263	Up
PAX1	-1.05625	5.18389	-3.57019	0.00102572	0.00847368	-1.18316	Down
GNRHR	-1.19749	4.53714	-3.56954	0.00102761	0.00848194	-1.1849	Down
SMS	1.74348	7.72318	3.56932	0.00102825	0.00848194	-1.18549	Up
ACTR6	1.51462	6.04887	3.56647	0.00103653	0.00854385	-1.19306	Up
BAD	1.61434	5.44672	3.56425	0.00104306	0.00858706	-1.19899	Up
PSRC1	-1.10323	6.27056	-3.56413	0.00104339	0.00858706	-1.19929	Down
ARRB2	-0.884559	3.47048	-3.56389	0.00104411	0.00858706	-1.19994	Normal
CIR1	-0.785527	5.05789	-3.56339	0.00104558	0.00859273	-1.20126	Normal
NUDT11	2.62125	6.30017	3.56197	0.00104977	0.0086208	-1.20505	Up
CHRDL1	-1.76958	5.32577	-3.56072	0.00105346	0.0086446	-1.20835	Down
LUM	2.66174	8.04976	3.55987	0.00105598	0.0086588	-1.21061	Up
NR2C1	-0.968282	5.00989	-3.55936	0.0010575	0.0086588	-1.21197	Normal
HRASLS2	-1.11349	4.40117	-3.55935	0.00105754	0.0086588	-1.212	Down
SASH3	-1.23105	6.12875	-3.55857	0.00105986	0.00867134	-1.21407	Down
DLG3	0.945663	6.01224	3.55781	0.00106213	0.0086835	-1.21609	Normal
TAF5	-1.03561	6.15897	-3.55747	0.00106316	0.00868551	-1.21701	Down
CNDP2	1.24715	8.96296	3.55544	0.00106926	0.00872883	-1.2224	Up
CERS4	1.48071	4.62316	3.55466	0.00107159	0.00874144	-1.22446	Up
TUBGCP4	-1.02034	6.01566	-3.54992	0.00108599	0.00885233	-1.23706	Down
STAM	-0.829782	6.62118	-3.5479	0.00109218	0.00888664	-1.24242	Normal
ST3GAL6	-1.00473	4.93153	-3.54761	0.00109305	0.00888664	-1.24317	Down
OGFRL1	-1.26579	4.55019	-3.54761	0.00109306	0.00888664	-1.24318	Down
ASF1B	-1.15117	6.53203	-3.54749	0.00109342	0.00888664	-1.24349	Down
EIF3I	0.839989	8.74297	3.54623	0.0010973	0.00890576	-1.24684	Normal
NEIL3	-1.1418	5.22524	-3.54597	0.00109812	0.00890576	-1.24754	Down
NUCKS1	1.37849	9.04686	3.54594	0.00109819	0.00890576	-1.2476	Up
C1RL	-1.64711	4.36374	-3.54442	0.00110291	0.00893746	-1.25165	Down
CRELD2	1.29998	8.35534	3.5426	0.00110857	0.00897671	-1.25647	Up
EMC7	1.14094	8.55661	3.54204	0.00111032	0.00898435	-1.25797	Up
ZNF146	0.959999	8.37924	3.53939	0.00111861	0.00904479	-1.26498	Normal
PID1	-1.22267	4.80917	-3.53863	0.00112099	0.00905045	-1.26699	Down
KLHL2	-1.15102	5.84176	-3.53861	0.00112107	0.00905045	-1.26705	Down
SIM2	1.38709	6.12368	3.53838	0.00112177	0.00905045	-1.26764	Up
PTGES	-0.935279	5.52531	-3.53641	0.00112802	0.00909421	-1.27288	Normal
JMJD4	1.13388	5.45847	3.53506	0.00113231	0.0091221	-1.27646	Up
RHO	-1.22692	4.06795	-3.53449	0.0011341	0.0091254	-1.27795	Down
TRPV6	1.74478	4.85522	3.53431	0.00113468	0.0091254	-1.27843	Up
ATP2C1	1.16061	7.26654	3.53415	0.0011352	0.0091254	-1.27887	Up
FBXO5	-1.14951	5.34485	-3.53189	0.00114242	0.0091768	-1.28485	Down
SND1	1.11935	8.33966	3.53085	0.00114578	0.00919588	-1.28762	Up
COPB1	0.862366	9.35236	3.53063	0.00114646	0.00919588	-1.28818	Normal
PHB	1.31055	7.46972	3.52713	0.00115778	0.00927986	-1.29744	Up
SHCBP1	-1.51293	4.8503	-3.52585	0.00116194	0.00930649	-1.30083	Down
S100A10	1.88342	8.15979	3.52552	0.00116304	0.0093085	-1.30171	Up
PPFIA3	1.13518	5.28392	3.5249	0.00116504	0.0093178	-1.30334	Up
RPS6KA1	-1.20722	5.99027	-3.52311	0.00117092	0.009358	-1.30808	Down
FGFBP1	-1.51129	4.71463	-3.52271	0.00117223	0.00936176	-1.30914	Down
IGSF6	-1.46985	5.22936	-3.52079	0.00117857	0.00940207	-1.31422	Down
KIAA0430	-1.08157	5.8222	-3.52066	0.00117899	0.00940207	-1.31456	Down
APLP2	1.1199	8.65635	3.51943	0.00118307	0.00942256	-1.31782	Up
TRIM68	2.12465	6.12006	3.51937	0.00118326	0.00942256	-1.31797	Up
RPL15	0.791859	10.5268	3.51876	0.0011853	0.009432	-1.3196	Normal
TSSC1	1.38263	6.3852	3.51837	0.00118658	0.00943539	-1.32061	Up
SHANK1	-1.20342	4.02949	-3.51706	0.00119097	0.00945856	-1.32409	Down
TIMM17B	1.46526	6.21132	3.51698	0.00119121	0.00945856	-1.32428	Up
TIMM13	1.24966	5.98478	3.51666	0.0011923	0.00946044	-1.32515	Up
KRT1	-1.65201	5.13394	-3.51585	0.00119499	0.0094749	-1.32727	Down
PRKCQ	-1.16462	5.62602	-3.51471	0.00119884	0.00948981	-1.3303	Down
RIC8B	1.19817	6.10702	3.51453	0.00119945	0.00948981	-1.33078	Up
BDNF	-1.29605	4.16583	-3.51453	0.00119945	0.00948981	-1.33078	Down
NDUFAB1	0.96372	9.06342	3.51317	0.00120402	0.00951266	-1.33437	Normal
IGH	-1.30332	4.75311	-3.51306	0.00120438	0.00951266	-1.33465	Down
TRMT112	1.05807	8.33592	3.5129	0.00120492	0.00951266	-1.33507	Up
MLN	-1.39684	5.11174	-3.5118	0.00120864	0.00952777	-1.33798	Down
OBP2A	-0.936303	3.53733	-3.51172	0.00120891	0.00952777	-1.33819	Normal
ZNF112	1.14289	5.23797	3.51155	0.00120948	0.00952777	-1.33863	Up
PMPCB	1.04815	8.69581	3.51131	0.00121029	0.00952777	-1.33926	Up
TCEB1	0.876621	7.62178	3.5095	0.00121644	0.00956328	-1.34404	Normal
RAC1	0.907458	9.29931	3.50948	0.00121653	0.00956328	-1.34411	Normal
POLE2	-1.30754	6.31466	-3.50899	0.00121818	0.00956943	-1.34539	Down
TP53TG1	1.31839	6.18268	3.50645	0.0012269	0.00963105	-1.35211	Up
CIB1	1.13901	8.12406	3.50479	0.0012326	0.00966898	-1.35648	Up
KCTD13	-1.1966	3.96076	-3.50388	0.00123573	0.00968665	-1.35887	Down
RNF43	1.68004	6.1034	3.50277	0.00123959	0.00970997	-1.36181	Up
TLR2	-1.96316	4.72055	-3.50097	0.00124585	0.00975205	-1.36655	Down
PRKAB1	-0.851997	5.61552	-3.50021	0.00124849	0.00976583	-1.36855	Normal
CLTC	-1.18774	3.79774	-3.49978	0.00125001	0.00977066	-1.3697	Down
COLEC12	1.80634	7.98694	3.49944	0.00125118	0.00977066	-1.37058	Up
KIAA0513	-1.36206	5.70084	-3.49928	0.00125176	0.00977066	-1.37102	Down
CHEK2	-1.11953	5.61658	-3.49892	0.00125301	0.00977189	-1.37195	Down
NELFCD	1.10324	8.01059	3.49873	0.00125369	0.00977189	-1.37247	Up
WDYHV1	1.24342	5.58842	3.49829	0.00125524	0.00977707	-1.37363	Up
EXOSC4	1.35548	5.62649	3.49768	0.00125739	0.00978687	-1.37524	Up
RETSAT	0.858056	6.8176	3.49718	0.00125912	0.00979343	-1.37653	Normal
ANO10	1.79269	5.4424	3.496	0.00126328	0.00981889	-1.37964	Up
MAT2B	-0.793762	7.148	-3.49537	0.00126553	0.00982498	-1.38132	Normal
MPZL1	0.702364	6.68327	3.49528	0.00126584	0.00982498	-1.38155	Normal
ROGDI	-1.0178	6.41043	-3.49475	0.00126773	0.00983273	-1.38296	Down
XPA	1.36236	6.65352	3.49313	0.00127346	0.00987022	-1.38721	Up
GALNT7	1.7743	8.27282	3.48784	0.00129244	0.0100026	-1.40114	Up
FOXD2	-0.885347	3.59248	-3.48764	0.00129318	0.0100026	-1.40168	Normal
CCNG2	1.39769	7.65634	3.48761	0.00129327	0.0100026	-1.40174	Up
CPD	1.06982	6.59297	3.48724	0.00129462	0.0100061	-1.40273	Up
TYR	-1.55579	5.18258	-3.48679	0.00129623	0.0100115	-1.4039	Down
CHST2	-1.21211	4.89472	-3.4865	0.00129729	0.0100127	-1.40467	Down
CMAHP	-1.08323	4.92204	-3.48565	0.00130039	0.0100296	-1.40692	Down
VAV1	-1.25163	5.43005	-3.48478	0.00130355	0.010047	-1.4092	Down
ENC1	1.37538	6.19095	3.48451	0.00130453	0.0100476	-1.40991	Up
GIT1	-1.4004	5.88177	-3.48364	0.0013077	0.0100649	-1.4122	Down
C7orf43	-1.587	4.59133	-3.48291	0.00131037	0.0100784	-1.41412	Down
GSTZ1	2.41773	5.74778	3.4825	0.00131188	0.010083	-1.4152	Up
C9orf3	1.90342	5.73499	3.48146	0.00131569	0.0101053	-1.41794	Up
SLC30A10	-1.24354	3.92146	-3.48112	0.00131692	0.0101077	-1.41881	Down
IKBKG	-1.01928	6.34087	-3.47989	0.00132145	0.0101354	-1.42205	Down
ASPN	2.58019	6.93244	3.47909	0.00132441	0.010151	-1.42415	Up
MAPKAPK3	-0.911302	6.61601	-3.47833	0.00132722	0.0101656	-1.42615	Normal
TIMELESS	-0.923588	5.97449	-3.47425	0.00134243	0.0102749	-1.43688	Normal
ALDH18A1	1.39089	6.82905	3.47375	0.00134431	0.0102822	-1.4382	Up
PWP1	0.886165	7.93217	3.47284	0.00134774	0.0103012	-1.44059	Normal
ALDH7A1	1.54646	6.20701	3.4722	0.00135014	0.0103124	-1.44227	Up
NEDD4L	2.1008	7.87138	3.47127	0.00135365	0.0103286	-1.44471	Up
PHKA1	1.58298	5.49219	3.47081	0.00135536	0.0103286	-1.44591	Up
EIF3E	0.987637	10.2056	3.47066	0.00135594	0.0103286	-1.4463	Normal
MYCT1	-1.48288	4.52051	-3.47065	0.001356	0.0103286	-1.44635	Down
WDR45B	0.94494	8.55449	3.46902	0.00136216	0.0103684	-1.45062	Normal
SPG20	-1.21638	4.90025	-3.46758	0.00136764	0.0104029	-1.4544	Down
HDGF	-1.04781	8.70151	-3.46583	0.00137432	0.0104466	-1.45898	Down
CPVL	-2.17715	5.52953	-3.4643	0.0013802	0.010484	-1.463	Down
RPS10	0.842136	11.7285	3.46353	0.00138318	0.0104994	-1.46503	Normal
KLHL11	-1.23606	3.83823	-3.46039	0.00139532	0.0105794	-1.47325	Down
TRIM44	0.784054	7.60889	3.46012	0.00139636	0.0105794	-1.47396	Normal
CEBPE	-1.29287	4.36213	-3.46006	0.0013966	0.0105794	-1.47411	Down
PRR15L	1.35585	6.697	3.45927	0.00139969	0.0105922	-1.4762	Up
UAP1	1.49763	7.41578	3.45914	0.00140021	0.0105922	-1.47654	Up
CYBA	-1.77411	4.31177	-3.45852	0.00140261	0.0106032	-1.47816	Down
NR2E3	-1.17412	4.1678	-3.45648	0.00141059	0.0106562	-1.4835	Down
SDC4	1.56763	7.61474	3.45521	0.00141559	0.0106866	-1.48683	Up
DDOST	0.825638	7.89462	3.45159	0.00142992	0.0107874	-1.4963	Normal
AKIRIN2	-1.27195	3.86114	-3.44825	0.00144329	0.0108748	-1.50506	Down
PTS	0.844197	7.83847	3.4482	0.00144348	0.0108748	-1.50518	Normal
BTN1A1	1.24	4.86183	3.4473	0.00144709	0.0108947	-1.50753	Up
KIF20A	-1.14632	6.87771	-3.44631	0.0014511	0.0109174	-1.51014	Down
LPO	-1.3269	3.91385	-3.44507	0.00145609	0.0109475	-1.51337	Down
ABHD17B	-1.05192	4.99315	-3.44434	0.00145905	0.0109622	-1.51527	Down
HSP90B1	1.14896	7.39293	3.44397	0.00146057	0.0109662	-1.51625	Up
TMPRSS11D	-1.39474	5.41592	-3.44366	0.00146183	0.0109682	-1.51706	Down
H2AFY	-0.642282	8.29636	-3.44303	0.0014644	0.01098	-1.51872	Normal
AGO4	-1.08666	5.07083	-3.44205	0.00146838	0.0109976	-1.52127	Down
CHRNA5	-1.00169	4.91115	-3.44196	0.00146874	0.0109976	-1.5215	Down
EBP	1.24259	5.99343	3.44055	0.00147453	0.0110335	-1.5252	Up
SPHK1	-1.10655	6.02453	-3.44017	0.00147608	0.0110375	-1.52619	Down
KDM5D	-1.8685	7.14116	-3.43993	0.00147707	0.0110375	-1.52682	Down
BICD1	1.49569	6.36822	3.43843	0.00148323	0.0110691	-1.53073	Up
NUP214	-1.58726	4.45308	-3.43841	0.0014833	0.0110691	-1.53078	Down
BBS4	1.44256	5.88794	3.43757	0.00148677	0.0110875	-1.53298	Up
CIDEB	-1.45849	5.7012	-3.43709	0.00148877	0.0110949	-1.53424	Down
BZW1	1.03137	8.10642	3.43674	0.0014902	0.0110981	-1.53514	Up
TCP11	-1.22222	4.75531	-3.43621	0.00149241	0.0111015	-1.53654	Down
SNRPD2	1.07689	8.67033	3.43613	0.00149276	0.0111015	-1.53675	Up
NPAT	-1.01914	5.53299	-3.4359	0.00149368	0.0111015	-1.53734	Down
ATP6V0E1	0.762801	8.86134	3.43418	0.00150085	0.0111473	-1.54184	Normal
ITGB1BP2	-0.55937	3.40102	-3.43386	0.00150218	0.0111497	-1.54267	Normal
MZB1	-2.11698	4.37751	-3.43033	0.001517	0.0112517	-1.5519	Down
CWC25	-0.836295	6.70647	-3.4301	0.00151796	0.0112517	-1.5525	Normal
FAM208A	-1.29935	6.60783	-3.42983	0.00151908	0.0112524	-1.55319	Down
HMMR	-1.44055	6.23096	-3.42762	0.00152844	0.0113142	-1.55897	Down
DEGS1	1.68856	7.57811	3.42689	0.00153156	0.0113296	-1.56088	Up
CYP2A13	-0.871059	3.56166	-3.4244	0.00154214	0.0114003	-1.56736	Normal
TCEB2	0.952043	7.28734	3.42192	0.00155281	0.0114714	-1.57383	Normal
SLC48A1	-0.964775	5.77082	-3.41983	0.00156183	0.0115304	-1.57928	Normal
OCLM	-1.2586	5.14719	-3.41925	0.00156435	0.0115413	-1.5808	Down
FAM134B	1.59445	6.62148	3.41836	0.00156822	0.0115621	-1.58312	Up
TROAP	-1.1673	5.99229	-3.41619	0.00157766	0.0116239	-1.58876	Down
FLT3	-1.32195	5.03458	-3.41417	0.00158651	0.0116814	-1.59402	Down
RETN	-2.06429	4.56726	-3.41215	0.00159545	0.0117363	-1.5993	Down
PALLD	1.37881	6.83755	3.412	0.00159611	0.0117363	-1.59968	Up
NRF1	-0.844468	5.31117	-3.41175	0.0015972	0.0117366	-1.60033	Normal
HBP1	1.08576	7.15216	3.40885	0.00161009	0.0118171	-1.60788	Up
PRDM13	-0.900544	3.68587	-3.4088	0.00161031	0.0118171	-1.60801	Normal
VPS11	-0.741877	6.72288	-3.40835	0.00161234	0.0118242	-1.60919	Normal
APOBEC1	-1.45193	4.74056	-3.40779	0.00161484	0.0118347	-1.61065	Down
SERPINB8	-1.20511	4.86935	-3.40745	0.00161634	0.0118378	-1.61152	Down
FANCA	-1.01048	4.5329	-3.40718	0.00161757	0.0118389	-1.61223	Down
LOC642533	-1.04882	5.6692	-3.40691	0.00161877	0.0118399	-1.61293	Down
ZNF84	1.08904	6.50432	3.40525	0.00162623	0.0118866	-1.61725	Up
CTNNBIP1	-1.44532	4.75471	-3.40364	0.00163348	0.0119316	-1.62143	Down
DAD1	1.21909	8.97267	3.40216	0.0016402	0.0119728	-1.62528	Up
C14orf1	1.07273	5.87163	3.4001	0.00164959	0.0120334	-1.63065	Up
GRSF1	0.750856	6.71185	3.39959	0.00165188	0.0120421	-1.63195	Normal
FAM168B	0.943469	7.93265	3.39838	0.00165745	0.0120723	-1.63511	Normal
SLC25A15	-1.1174	5.95894	-3.39821	0.00165821	0.0120723	-1.63554	Down
G0S2	-1.82469	6.27482	-3.39744	0.00166174	0.0120901	-1.63754	Down
AACS	1.19013	6.21891	3.39718	0.00166294	0.0120905	-1.63822	Up
MPHOSPH10	1.13082	6.64656	3.39629	0.00166705	0.0120905	-1.64053	Up
REXO4	1.33749	5.75201	3.39617	0.0016676	0.0120905	-1.64085	Up
MGC12488	-1.09343	4.82471	-3.39606	0.00166811	0.0120905	-1.64113	Down
IL18	-1.23624	4.07149	-3.39603	0.00166823	0.0120905	-1.6412	Down
LOC101927770	-1.16736	4.93691	-3.396	0.00166837	0.0120905	-1.64128	Down
MS4A2	-1.04798	4.60489	-3.3944	0.00167579	0.0121363	-1.64545	Down
RHOH	-1.57233	4.36005	-3.39136	0.00168994	0.0122308	-1.65334	Down
NCL	1.11874	9.6132	3.39068	0.00169311	0.012236	-1.6551	Up
SIRT7	-0.967426	6.13567	-3.39036	0.00169459	0.012236	-1.65592	Normal
RIPK4	2.14005	5.89689	3.3903	0.00169489	0.012236	-1.65609	Up
TMEM258	1.15616	9.52146	3.39002	0.00169619	0.012236	-1.65681	Up
APPBP2	0.812935	6.05049	3.39002	0.00169621	0.012236	-1.65682	Normal
G3BP2	0.865665	6.60186	3.38854	0.00170314	0.012278	-1.66065	Normal
CLNS1A	1.12545	8.42014	3.38806	0.0017054	0.0122829	-1.66189	Up
HOMER2	1.10933	6.74105	3.38792	0.00170605	0.0122829	-1.66225	Up
NIF3L1	1.37735	6.98126	3.38717	0.00170958	0.012298	-1.66419	Up
PHIP	-0.918034	7.34478	-3.38701	0.00171038	0.012298	-1.66463	Normal
N4BP2L2-IT2	-1.45869	4.3796	-3.38607	0.00171481	0.0123218	-1.66706	Down
C20orf27	-0.925087	3.99753	-3.38495	0.0017201	0.0123518	-1.66995	Normal
MGEA5	-0.866169	6.88109	-3.3842	0.00172368	0.0123673	-1.6719	Normal
ZBTB1	0.832215	6.99941	3.38403	0.0017245	0.0123673	-1.67235	Normal
NME7	0.847234	6.05881	3.38378	0.00172571	0.0123679	-1.673	Normal
STIL	-1.03878	5.9895	-3.38271	0.00173078	0.0123962	-1.67576	Down
EXO1	-1.24621	5.23041	-3.38093	0.00173931	0.0124493	-1.68038	Down
CHFR	-0.884135	6.9785	-3.37994	0.0017441	0.0124755	-1.68296	Normal
IL1R2	-1.58675	3.96412	-3.37966	0.00174542	0.0124768	-1.68367	Down
E2F1	-0.901435	5.44687	-3.37879	0.0017496	0.0124958	-1.68591	Normal
FGF13	1.78614	6.14575	3.37864	0.00175033	0.0124958	-1.68631	Up
RRP15	1.15466	6.34687	3.37573	0.00176446	0.0125885	-1.69385	Up
TM6SF1	-0.990694	5.52524	-3.37496	0.00176819	0.012607	-1.69584	Normal
IGKC	-2.03402	6.19714	-3.37406	0.00177261	0.0126303	-1.69817	Down
ZNF3	0.848561	5.31379	3.37382	0.00177378	0.0126305	-1.6988	Normal
HSD17B4	2.01887	9.30008	3.37254	0.00178005	0.0126602	-1.70211	Up
SLC9A8	-1.197	5.61309	-3.3725	0.00178026	0.0126602	-1.70222	Down
CYC1	1.52321	7.95147	3.37227	0.0017814	0.0126602	-1.70282	Up
SLC12A4	-0.794937	4.15182	-3.37022	0.0017915	0.0127238	-1.70812	Normal
C3AR1	-1.50977	6.01584	-3.36995	0.00179283	0.0127251	-1.70882	Down
RPAP2	1.13388	4.59741	3.36932	0.00179591	0.0127387	-1.71043	Up
SKP1	0.733254	9.44361	3.36686	0.00180814	0.0128173	-1.7168	Normal
KRT13	-1.08239	3.81122	-3.36377	0.00182361	0.0129186	-1.72479	Down
UBC	1.0417	10.9568	3.36274	0.00182878	0.0129469	-1.72745	Up
IGLV1-44	-2.51166	6.43362	-3.36194	0.00183282	0.0129672	-1.72951	Down
AQP9	-1.62525	3.70459	-3.36077	0.00183873	0.0129938	-1.73254	Down
GOT2	1.19519	8.5201	3.36073	0.00183893	0.0129938	-1.73264	Up
IL25	-1.50232	3.97975	-3.35798	0.00185292	0.0130842	-1.73975	Down
BLCAP	0.797452	8.72809	3.35751	0.00185533	0.0130929	-1.74097	Normal
AHNAK	1.23845	7.5798	3.35654	0.00186029	0.0131185	-1.74347	Up
PTPN18	-1.11555	6.23515	-3.35618	0.0018621	0.0131185	-1.74438	Down
FURIN	-1.06126	5.86961	-3.3561	0.00186253	0.0131185	-1.7446	Down
ARF4	0.991695	9.80393	3.35538	0.00186625	0.0131364	-1.74647	Normal
CASD1	0.952175	6.15759	3.35385	0.00187409	0.0131757	-1.7504	Normal
PGK2	-1.08812	4.37339	-3.35383	0.00187423	0.0131757	-1.75047	Down
KLHDC8A	-1.53828	4.46985	-3.35281	0.00187947	0.0131985	-1.75309	Down
C1GALT1	-1.05088	5.0536	-3.35273	0.00187987	0.0131985	-1.75329	Down
CPE	2.03543	6.91886	3.35171	0.00188517	0.0132273	-1.75593	Up
PPP1R7	0.937355	7.06095	3.35085	0.00188965	0.0132503	-1.75815	Normal
ATP5B	1.09532	9.97003	3.3489	0.00189981	0.0133131	-1.76318	Up
P2RX7	-1.25198	4.25008	-3.34616	0.00191417	0.0133947	-1.77024	Down
NDUFS6	1.03862	8.9557	3.34603	0.00191486	0.0133947	-1.77058	Up
TMEM251	1.37244	6.54843	3.34599	0.00191508	0.0133947	-1.77069	Up
THBS2	1.52519	7.69609	3.34478	0.00192146	0.0134245	-1.77381	Up
MRPL40	2.13045	6.90672	3.34472	0.00192178	0.0134245	-1.77397	Up
CSTB	1.33903	8.48634	3.344	0.00192558	0.0134425	-1.77581	Up
CHAT	-1.27641	5.07426	-3.34309	0.0019304	0.0134676	-1.77816	Down
PIGT	1.36302	6.21229	3.34169	0.00193782	0.0135079	-1.78176	Up
SETD6	0.974471	5.88763	3.34154	0.00193862	0.0135079	-1.78214	Normal
C8B	-1.17342	4.94988	-3.34039	0.00194476	0.0135421	-1.78511	Down
C1QBP	1.22356	6.5935	3.33995	0.0019471	0.0135499	-1.78623	Up
SLC24A3	-1.17616	4.16107	-3.3394	0.00195004	0.0135618	-1.78765	Down
COPZ1	0.97804	8.14288	3.33819	0.00195655	0.0135985	-1.79077	Normal
PCCB	1.6868	7.46438	3.33782	0.00195852	0.0136036	-1.79171	Up
ROBO4	-1.03486	5.47012	-3.33706	0.00196263	0.0136236	-1.79368	Down
ACVR1	0.959443	6.0064	3.33557	0.00197067	0.0136708	-1.79751	Normal
DUS2	-1.04139	5.48714	-3.33452	0.00197639	0.0136958	-1.80023	Down
BORCS6	-0.909602	3.8145	-3.33434	0.00197733	0.0136958	-1.80067	Normal
PIGQ	-1.06489	4.90272	-3.33406	0.00197888	0.0136958	-1.80141	Down
CENPA	-0.919996	6.07948	-3.33396	0.00197939	0.0136958	-1.80165	Normal
KCNN2	2.75818	6.18458	3.33376	0.00198048	0.0136958	-1.80217	Up
JUP	1.67197	4.8985	3.33297	0.00198477	0.0137169	-1.8042	Up
PCCA	1.0776	6.38066	3.33207	0.00198973	0.0137385	-1.80653	Up
TOB2	1.05387	5.9815	3.33195	0.00199038	0.0137385	-1.80684	Up
APOA1	-1.3613	3.98349	-3.33055	0.001998	0.0137825	-1.81042	Down
MYBPC2	-0.864254	3.58128	-3.33006	0.00200071	0.0137925	-1.81169	Normal
DBN1	1.26695	4.82711	3.32771	0.00201367	0.0138695	-1.81774	Up
EFHD2	-1.13554	5.54974	-3.32737	0.00201552	0.0138695	-1.8186	Down
LAPTM5	-1.25336	7.94361	-3.32735	0.00201565	0.0138695	-1.81866	Down
FCGR2C	-0.953334	4.90679	-3.32469	0.00203038	0.0139622	-1.82548	Normal
B3GNTL1	-1.08651	5.41938	-3.32375	0.00203564	0.0139896	-1.82791	Down
MFNG	-1.25586	5.04663	-3.32182	0.00204644	0.0140551	-1.83286	Down
AIM2	-1.62214	5.3316	-3.31982	0.00205765	0.0141233	-1.83798	Down
FUT7	-1.0389	3.90755	-3.31912	0.00206163	0.0141419	-1.83979	Down
CROT	1.18969	7.97542	3.31816	0.00206708	0.0141704	-1.84226	Up
MGAT3	-0.857655	3.86029	-3.31779	0.00206915	0.0141758	-1.8432	Normal
JADE3	1.32216	5.55089	3.31672	0.00207524	0.0142041	-1.84595	Up
ALDH9A1	0.867448	8.8772	3.31642	0.00207696	0.0142041	-1.84673	Normal
TBCE	1.04128	6.95349	3.31639	0.00207714	0.0142041	-1.84681	Up
SDC2	1.49328	6.8604	3.3149	0.00208561	0.0142532	-1.85062	Up
ZNF185	-1.42553	5.93455	-3.31372	0.00209235	0.0142852	-1.85365	Down
ASTN2	1.4751	5.99739	3.31363	0.00209288	0.0142852	-1.85388	Up
SOX10	-1.07203	3.74641	-3.30953	0.00211649	0.0144374	-1.86439	Down
CENPC	-0.823689	5.2738	-3.30784	0.0021263	0.0144953	-1.86871	Normal
SKAP1	-1.06741	5.89942	-3.30644	0.00213448	0.0145421	-1.87231	Down
N4BP2L1	-0.910922	5.61684	-3.30535	0.00214082	0.0145695	-1.87509	Normal
PLK2	1.27869	4.79124	3.3053	0.00214114	0.0145695	-1.87523	Up
TBC1D22A	-0.788244	6.33531	-3.30369	0.00215059	0.0146248	-1.87935	Normal
MEIS1	-1.16681	4.81311	-3.30315	0.00215378	0.0146375	-1.88074	Down
NAA16	-1.11382	6.53123	-3.30255	0.00215728	0.0146523	-1.88226	Down
DCUN1D1	-0.711551	7.28	-3.30209	0.00216002	0.0146618	-1.88344	Normal
SPCS2	0.8269	9.81144	3.29932	0.00217645	0.0147643	-1.89054	Normal
PELO	0.95745	6.237	3.29694	0.00219061	0.0148512	-1.89661	Normal
NET1	1.22751	6.76865	3.29524	0.00220084	0.0149024	-1.90097	Up
DAPK2	-1.42298	4.57894	-3.29524	0.00220086	0.0149024	-1.90098	Down
TVP23B	1.40157	5.88652	3.29477	0.00220367	0.0149123	-1.90217	Up
NRBF2	-1.0214	4.99692	-3.29406	0.00220796	0.0149309	-1.90399	Down
SLC22A14	-1.13117	6.04232	-3.29386	0.00220913	0.0149309	-1.90449	Down
GMDS	1.75949	6.24147	3.29326	0.00221278	0.0149464	-1.90603	Up
PRR5	-0.883404	6.53543	-3.29259	0.00221682	0.0149645	-1.90774	Normal
DPPA4	-0.994974	3.76062	-3.29096	0.00222673	0.0150193	-1.91192	Normal
RUBCN	-0.674295	6.32011	-3.29081	0.00222765	0.0150193	-1.9123	Normal
MRPS11	1.49068	5.84267	3.29039	0.00223016	0.015027	-1.91335	Up
MFN2	-0.886618	6.05738	-3.28944	0.00223599	0.0150568	-1.9158	Normal
FXYD3	1.57775	7.85932	3.28922	0.0022373	0.0150568	-1.91635	Up
CTTN	0.737697	7.18929	3.2869	0.00225155	0.0151434	-1.92228	Normal
ACAP2	-0.64397	5.51579	-3.28654	0.00225372	0.0151488	-1.92319	Normal
CD177	-1.41392	5.03668	-3.28514	0.00226238	0.0151978	-1.92678	Down
BNIP2	-0.885743	5.56502	-3.28467	0.00226526	0.0152079	-1.92797	Normal
GLRX2	1.06801	7.55351	3.28339	0.00227317	0.0152517	-1.93123	Up
VDAC2	1.22969	9.7391	3.2817	0.00228367	0.0153128	-1.93554	Up
C19orf53	1.66765	7.35096	3.27902	0.00230045	0.0154082	-1.94238	Up
DYRK1B	-0.896976	3.47993	-3.27898	0.00230068	0.0154082	-1.94248	Normal
LUNAR1	-1.0464	4.53843	-3.27801	0.00230677	0.0154396	-1.94495	Down
BEST1	-1.04316	4.51821	-3.27675	0.00231474	0.0154802	-1.94818	Down
CAV3	-1.58613	4.24978	-3.27661	0.00231564	0.0154802	-1.94854	Down
PCF11	-0.761446	5.73002	-3.27598	0.00231961	0.0154904	-1.95014	Normal
LSM6	-0.773153	6.28009	-3.27592	0.00231998	0.0154904	-1.95029	Normal
FAM114A1	1.01146	7.67904	3.27425	0.00233056	0.0155516	-1.95455	Up
FAM193B	-1.23173	6.49936	-3.27339	0.00233599	0.0155681	-1.95672	Down
ASB1	-1.17504	6.46826	-3.27315	0.00233756	0.0155681	-1.95735	Down
CAND1	0.790232	6.41362	3.27303	0.00233833	0.0155681	-1.95766	Normal
PLAUR	-1.05884	5.43757	-3.27297	0.00233867	0.0155681	-1.95779	Down
USP32P2	-0.92164	6.82854	-3.27078	0.0023527	0.0156483	-1.96339	Normal
SYPL1	1.00109	7.2982	3.27055	0.00235418	0.0156483	-1.96398	Up
MRPS14	0.868132	6.97996	3.27042	0.00235497	0.0156483	-1.96429	Normal
RRM2	-1.54312	7.80682	-3.26961	0.0023602	0.0156736	-1.96636	Down
KHSRP	-0.837759	5.41886	-3.2679	0.00237124	0.0157375	-1.97073	Normal
GATM	-1.04914	4.50158	-3.26664	0.00237939	0.0157772	-1.97393	Down
ACO2	1.13024	5.8746	3.26653	0.00238009	0.0157772	-1.97421	Up
ZNF134	-1.34615	4.51619	-3.26615	0.00238253	0.0157839	-1.97517	Down
LACTB2	1.15868	5.9081	3.26527	0.00238825	0.0158123	-1.97741	Up
TOP1	-0.758993	8.41082	-3.26465	0.00239226	0.0158294	-1.97898	Normal
PTRH2	1.17016	7.66733	3.26438	0.00239404	0.0158316	-1.97967	Up
HAUS3	-0.857902	6.17893	-3.26312	0.00240225	0.0158764	-1.98287	Normal
MRTO4	1.47309	6.15795	3.26287	0.00240387	0.0158764	-1.9835	Up
SIGLEC1	-1.0499	5.12084	-3.26268	0.00240513	0.0158764	-1.98399	Down
TNR	-1.23908	4.90512	-3.26221	0.00240819	0.0158871	-1.98518	Down
GORASP2	0.911731	7.30719	3.26161	0.00241215	0.0159037	-1.98672	Normal
LYPD1	-0.942249	3.72818	-3.26058	0.0024189	0.0159388	-1.98933	Normal
WBSCR22	1.09527	7.99739	3.25909	0.00242877	0.0159931	-1.99314	Up
KIF24	-0.881203	3.70259	-3.25889	0.00243004	0.0159931	-1.99363	Normal
RPS15A	0.830327	10.9284	3.25807	0.00243548	0.0160193	-1.99572	Normal
C2	-1.31008	5.22012	-3.25692	0.00244312	0.01606	-1.99864	Down
YWHAE	1.11309	6.47279	3.256	0.00244925	0.0160907	-2.00098	Up
SDCCAG3	1.23072	6.4907	3.25497	0.00245609	0.016126	-2.00359	Up
PIM2	-1.16091	5.5192	-3.25176	0.00247761	0.0162514	-2.01174	Down
CUTC	-0.798838	6.0267	-3.25168	0.00247813	0.0162514	-2.01194	Normal
B3GALT4	-1.15365	4.49598	-3.25128	0.00248085	0.0162596	-2.01296	Down
SQLE	1.01426	6.73067	3.25015	0.00248846	0.0162998	-2.01582	Up
TM6SF2	-1.13	3.86899	-3.24925	0.0024946	0.0163303	-2.01813	Down
BACE2	1.52089	7.10184	3.24889	0.00249701	0.0163364	-2.01903	Up
SNX7	1.83949	6.58821	3.24866	0.00249858	0.016337	-2.01962	Up
VCP	0.870849	7.8358	3.24757	0.00250601	0.0163759	-2.02239	Normal
TACC1	-0.991951	7.59617	-3.24632	0.00251448	0.0164215	-2.02554	Normal
FAT1	1.12069	7.90143	3.24571	0.00251869	0.0164326	-2.0271	Up
LDHAL6B	-1.22602	4.25098	-3.24564	0.00251915	0.0164326	-2.02728	Down
ZNF516	-1.28517	4.21448	-3.24389	0.00253111	0.0165008	-2.0317	Down
TEX264	1.20191	5.97631	3.24237	0.00254161	0.0165595	-2.03557	Up
MRPS15	1.28312	5.52296	3.24176	0.00254581	0.0165771	-2.03711	Up
EIF1AY	-1.60576	5.15795	-3.24002	0.00255787	0.0166458	-2.04153	Down
SUPT20H	-0.83419	6.26789	-3.2397	0.00256009	0.0166504	-2.04233	Normal
CBY1	1.05493	7.73039	3.23849	0.00256849	0.0166952	-2.04539	Up
ARL4A	-1.47514	5.94127	-3.23814	0.00257097	0.0167015	-2.04629	Down
HEATR6	0.857132	5.30024	3.23753	0.00257523	0.0167193	-2.04784	Normal
GPR171	-0.689431	3.49521	-3.23615	0.00258488	0.0167721	-2.05133	Normal
OCM2	-1.19424	4.19208	-3.23488	0.00259378	0.0168106	-2.05454	Down
TMEM208	0.960221	7.41216	3.23487	0.00259387	0.0168106	-2.05457	Normal
SMOX	-1.03421	5.85991	-3.23348	0.00260361	0.0168639	-2.05808	Down
ASPM	-1.78075	5.90868	-3.23296	0.00260729	0.0168778	-2.0594	Down
GTPBP2	-1.47968	5.33481	-3.23213	0.00261319	0.0169061	-2.06151	Down
EIF2AK1	-0.806824	7.89147	-3.23113	0.00262026	0.016932	-2.06403	Normal
CNOT9	-0.679568	6.04864	-3.23111	0.0026204	0.016932	-2.06408	Normal
TOP2A	-1.27247	7.04713	-3.23092	0.00262179	0.016932	-2.06457	Down
CXorf40A	1.58518	6.86864	3.22955	0.00263149	0.0169847	-2.06802	Up
ITIH4	-1.13643	5.52844	-3.22799	0.00264267	0.0170469	-2.07198	Down
RNF216	-0.92741	5.29298	-3.22761	0.00264541	0.0170545	-2.07295	Normal
SH2D3C	-1.29585	4.91407	-3.22615	0.00265585	0.0171119	-2.07662	Down
OR1A2	-0.761228	3.55127	-3.22389	0.00267219	0.0171971	-2.08235	Normal
KEAP1	1.54007	6.67727	3.22388	0.0026722	0.0171971	-2.08235	Up
KCNE1	-1.33401	4.52672	-3.22192	0.00268641	0.0172785	-2.0873	Down
CTSV	1.86253	5.61496	3.22085	0.00269427	0.0173189	-2.09003	Up
TRPC6	-1.11251	4.36587	-3.22047	0.00269701	0.0173265	-2.09098	Down
ARPC5L	0.858279	8.45105	3.21858	0.00271081	0.017405	-2.09574	Normal
CLEC7A	-1.4183	5.16027	-3.21801	0.002715	0.0174169	-2.09718	Down
HS2ST1	1.20288	5.66741	3.2179	0.00271582	0.0174169	-2.09746	Up
RIN3	-0.956017	4.83947	-3.21761	0.00271793	0.0174203	-2.09819	Normal
HSP90AA1	0.658039	10.628	3.21737	0.00271969	0.0174215	-2.09879	Normal
DTL	-1.48531	6.48988	-3.21692	0.00272304	0.0174282	-2.09994	Down
CRYGB	-1.13471	3.76865	-3.2168	0.0027239	0.0174282	-2.10024	Down
TBX19	-0.993496	3.6363	-3.21636	0.00272716	0.017439	-2.10135	Normal
MTF2	-0.788163	6.44896	-3.215	0.00273719	0.017493	-2.10478	Normal
GSS	0.889391	7.41864	3.21321	0.00275052	0.017568	-2.10931	Normal
FOXC2	-0.941158	3.63315	-3.21285	0.00275318	0.0175748	-2.11021	Normal
SNRK	-0.867208	6.57054	-3.21235	0.00275687	0.0175882	-2.11146	Normal
EYA2	1.42259	5.66987	3.2121	0.00275876	0.0175901	-2.1121	Up
MCTS1	1.7585	6.09713	3.21144	0.00276371	0.0176115	-2.11377	Up
FN1	2.05974	9.78424	3.21001	0.00277441	0.0176619	-2.11738	Up
YARS2	0.967958	5.69347	3.20987	0.00277543	0.0176619	-2.11772	Normal
STAP1	-1.63816	4.47532	-3.20974	0.00277642	0.0176619	-2.11805	Down
IGFBP7	1.77246	8.38244	3.20852	0.00278559	0.01771	-2.12113	Up
PPP2R3C	-0.867065	6.31749	-3.207	0.00279702	0.0177724	-2.12495	Normal
MTX2	1.34055	7.27236	3.20436	0.00281706	0.017882	-2.13161	Up
FAF2	0.840224	6.93573	3.2043	0.00281751	0.017882	-2.13176	Normal
MRPL19	1.3826	5.22588	3.20396	0.00282009	0.0178881	-2.13261	Up
ENSA	0.998565	8.55394	3.20368	0.00282223	0.0178914	-2.13332	Normal
SLC6A4	-1.14706	4.73585	-3.20232	0.00283257	0.0179467	-2.13673	Down
ALG8	1.06463	7.79607	3.20061	0.0028457	0.0180195	-2.14104	Up
ADAM10	0.977189	7.74922	3.20007	0.00284989	0.0180357	-2.14242	Normal
TBC1D2B	-0.826186	6.11341	-3.19969	0.00285278	0.0180436	-2.14336	Normal
ATG2A	-0.952445	6.29258	-3.19938	0.00285518	0.0180485	-2.14414	Normal
AP1S2	-1.03905	5.74846	-3.19832	0.00286332	0.0180704	-2.1468	Down
RNASEH2B	-1.08724	6.08249	-3.19813	0.00286482	0.0180704	-2.14729	Down
TMPRSS5	-1.32826	5.1162	-3.19783	0.00286714	0.0180704	-2.14804	Down
KLK13	-1.17842	5.42724	-3.19768	0.00286826	0.0180704	-2.14841	Down
GNA15	-1.22197	5.1581	-3.19768	0.00286827	0.0180704	-2.14841	Down
EIF4H	0.863296	9.21955	3.19766	0.00286847	0.0180704	-2.14847	Normal
MAN2C1	-1.15716	6.07235	-3.19742	0.00287027	0.0180714	-2.14906	Down
HMG20A	-1.04741	4.6006	-3.19583	0.00288263	0.0181389	-2.15307	Down
SGSH	1.32294	6.01737	3.19493	0.00288964	0.0181726	-2.15533	Up
BCL6	-1.36553	7.39977	-3.19326	0.00290271	0.0182444	-2.15954	Down
STOML2	1.09792	7.73669	3.19287	0.00290576	0.0182532	-2.16052	Up
OCEL1	1.22609	5.82775	3.19105	0.00292001	0.0183323	-2.16508	Up
CUL5	0.702078	6.26362	3.18998	0.00292845	0.0183656	-2.16777	Normal
AURKAIP1	1.09611	7.50784	3.18996	0.00292864	0.0183656	-2.16783	Up
CNGA1	1.40135	4.89788	3.18963	0.00293121	0.0183713	-2.16865	Up
CCNB1IP1	0.844187	7.24098	3.18813	0.00294312	0.0184354	-2.17243	Normal
TCEB3B	-1.11598	3.78935	-3.18731	0.00294962	0.0184558	-2.17448	Down
WDR48	-0.832626	5.70124	-3.1873	0.00294971	0.0184558	-2.17451	Normal
GZMB	-1.23203	4.22659	-3.18491	0.00296873	0.0185576	-2.1805	Down
METTL17	-0.717789	7.50773	-3.18483	0.00296935	0.0185576	-2.18069	Normal
CYP39A1	1.34309	4.8761	3.18426	0.00297396	0.0185759	-2.18214	Up
MSN	-1.31531	5.94575	-3.18291	0.00298474	0.0186327	-2.18551	Down
CDC73	1.71062	6.25101	3.18241	0.00298877	0.0186473	-2.18677	Up
TECTA	-1.10094	4.32688	-3.18158	0.00299551	0.0186788	-2.18887	Down
PTGER4	-1.22756	5.7231	-3.18065	0.00300298	0.0186963	-2.19119	Down
FADD	0.959427	6.01905	3.18061	0.00300329	0.0186963	-2.19129	Normal
SLAMF8	-1.19058	5.34024	-3.1806	0.00300339	0.0186963	-2.19132	Down
CLTA	0.904234	7.97466	3.18006	0.00300779	0.0187089	-2.19268	Normal
GSTA4	1.0627	7.82094	3.17993	0.00300882	0.0187089	-2.193	Up
PDHA2	-0.97252	4.02671	-3.17891	0.0030171	0.0187498	-2.19556	Normal
RPL6	0.849101	11.0208	3.17852	0.00302024	0.0187588	-2.19653	Normal
MRPL15	0.954596	7.6527	3.17802	0.00302429	0.0187651	-2.19778	Normal
PDE6G	-0.954216	3.71351	-3.17798	0.00302465	0.0187651	-2.19789	Normal
GALNT1	0.668823	7.87719	3.17755	0.00302818	0.0187729	-2.19898	Normal
MLANA	-0.870464	3.89326	-3.17741	0.00302931	0.0187729	-2.19932	Normal
GPR137B	1.3169	5.76588	3.17412	0.00305618	0.0189288	-2.20755	Up
DPM3	1.75236	6.98504	3.17297	0.00306571	0.0189695	-2.21045	Up
CCT5	1.79754	7.15107	3.17276	0.00306738	0.0189695	-2.21096	Up
ZNF671	-1.09769	5.2266	-3.1727	0.00306791	0.0189695	-2.21112	Down
HACD1	-1.23052	4.09168	-3.17204	0.00307338	0.0189893	-2.21278	Down
DNAJA1	0.80018	8.98177	3.17189	0.00307456	0.0189893	-2.21314	Normal
HBB	-2.55419	11.406	-3.17159	0.00307709	0.0189943	-2.2139	Down
AKAP7	-0.892256	4.84134	-3.17092	0.00308262	0.0190178	-2.21558	Normal
PTCRA	-0.978036	6.36897	-3.16929	0.00309614	0.0190803	-2.21965	Normal
CADPS2	1.27406	7.1802	3.16929	0.0030962	0.0190803	-2.21967	Up
CDKN1A	1.7683	5.75547	3.16854	0.00310244	0.0191047	-2.22155	Up
NOC2L	1.35865	4.59665	3.16839	0.00310363	0.0191047	-2.2219	Up
PPL	1.85853	4.99055	3.16724	0.00311324	0.0191466	-2.22478	Up
NDRG3	0.951024	7.3762	3.16716	0.00311391	0.0191466	-2.22498	Normal
TMEM123	1.15919	8.83174	3.16433	0.00313771	0.0192755	-2.23207	Up
ZNF23	-1.40841	5.02334	-3.16413	0.00313938	0.0192755	-2.23257	Down
BTG2	-0.97811	6.17631	-3.16391	0.00314124	0.0192755	-2.23312	Normal
ALDH1A2	-1.12044	3.88374	-3.16381	0.0031421	0.0192755	-2.23338	Down
CHMP5	0.907167	7.22797	3.16363	0.0031436	0.0192755	-2.23382	Normal
LRRK1	-1.2355	4.39408	-3.16275	0.00315103	0.0193103	-2.23602	Down
WIPI1	-1.03135	6.05771	-3.16085	0.00316714	0.0193983	-2.24077	Down
PAXBP1	-0.854028	6.77727	-3.15988	0.00317538	0.0194323	-2.24319	Normal
ACBD3	0.667712	7.23427	3.15978	0.00317621	0.0194323	-2.24343	Normal
SCP2	1.10151	7.94025	3.15942	0.00317933	0.0194371	-2.24434	Up
PGM3	1.14088	6.44876	3.15928	0.00318052	0.0194371	-2.24469	Up
HLA-DRB6	-1.14444	5.94777	-3.15752	0.0031956	0.0195185	-2.2491	Down
LASP1	-1.29519	7.89251	-3.15616	0.00320725	0.0195788	-2.25248	Down
CD180	-1.13506	4.52837	-3.15431	0.00322322	0.0196654	-2.25711	Down
UBE2G2	0.849258	5.53372	3.15326	0.00323231	0.0197031	-2.25973	Normal
DCHS2	-0.56616	3.4278	-3.15318	0.00323297	0.0197031	-2.25992	Normal
RYR3	-1.27556	4.57315	-3.15247	0.00323919	0.0197301	-2.26171	Down
MCM3	-0.698399	7.56762	-3.15202	0.00324305	0.0197427	-2.26282	Normal
PLSCR4	-1.32971	5.33013	-3.15026	0.00325841	0.0198253	-2.26721	Down
TWISTNB	-0.977418	3.74657	-3.14953	0.00326479	0.0198424	-2.26903	Normal
FKBP3	0.884158	8.36276	3.14953	0.00326482	0.0198424	-2.26904	Normal
FANCF	1.8589	4.95551	3.1482	0.0032764	0.0199019	-2.27234	Up
NEDD4	-1.02943	4.85706	-3.14715	0.00328566	0.0199368	-2.27496	Down
ZNF384	-0.891516	5.98126	-3.14714	0.00328577	0.0199368	-2.27499	Normal
GUSBP11	-1.72675	6.24762	-3.14576	0.00329792	0.0199995	-2.27843	Down
C11orf1	-0.860952	3.6493	-3.14529	0.00330208	0.02001	-2.2796	Normal
TMEM39B	-1.04284	5.16685	-3.14516	0.00330328	0.02001	-2.27994	Down
CLEC4M	-1.2234	5.07362	-3.14454	0.00330874	0.0200231	-2.28148	Down
TSC22D1	1.09868	9.37334	3.1445	0.00330907	0.0200231	-2.28157	Up
UBR4	-0.774909	6.85291	-3.14387	0.00331469	0.0200461	-2.28315	Normal
GLRX5	-1.96204	7.15943	-3.14315	0.00332108	0.0200682	-2.28494	Down
TALDO1	-0.959769	8.72523	-3.14305	0.00332197	0.0200682	-2.28519	Normal
RAP1B	-1.03858	8.37378	-3.14216	0.00332992	0.0201052	-2.28741	Down
OSBPL3	-0.995727	4.58873	-3.14021	0.0033473	0.0201896	-2.29226	Normal
CYP4F2	-1.22229	3.73317	-3.14018	0.00334755	0.0201896	-2.29233	Down
EML3	-0.971404	4.688	-3.13993	0.00334979	0.020192	-2.29295	Normal
BBX	0.984602	7.22872	3.13958	0.00335299	0.0202003	-2.29384	Normal
SLC18A2	-0.573949	3.48357	-3.1386	0.00336179	0.0202423	-2.29628	Normal
ATP6AP1	0.835184	8.04563	3.13703	0.00337596	0.0203165	-2.30019	Normal
POU6F1	-0.698094	3.75543	-3.13645	0.0033812	0.0203369	-2.30163	Normal
ITGB1	0.922462	8.65716	3.13551	0.00338967	0.0203768	-2.30396	Normal
XPNPEP2	-1.06246	3.99217	-3.13381	0.00340509	0.0204583	-2.30818	Down
SOAT1	1.45479	5.70107	3.1325	0.00341709	0.0205193	-2.31145	Up
YWHAZ	0.824866	7.96844	3.13135	0.00342762	0.0205713	-2.31431	Normal
RCN2	1.33115	6.15879	3.12926	0.00344681	0.0206752	-2.3195	Up
ZZEF1	-0.938438	4.94125	-3.129	0.00344918	0.0206782	-2.32014	Normal
COX7A2	0.85079	9.89695	3.12859	0.00345297	0.0206854	-2.32117	Normal
SEC61A1	2.60798	6.84924	3.12847	0.00345413	0.0206854	-2.32148	Up
STAT4	-1.12476	6.04736	-3.12825	0.00345615	0.0206863	-2.32202	Down
GRHPR	0.749978	7.13254	3.12747	0.00346331	0.0207179	-2.32395	Normal
SNX6	1.60971	6.59823	3.12645	0.00347282	0.0207599	-2.32649	Up
ADIPOQ	-1.55755	4.74965	-3.12631	0.00347409	0.0207599	-2.32684	Down
PLEKHA1	1.06703	5.94427	3.12593	0.00347761	0.0207652	-2.32778	Up
TIMM17A	0.797611	7.31363	3.12581	0.00347875	0.0207652	-2.32808	Normal
CNR1	-1.0687	4.0785	-3.12561	0.00348062	0.0207652	-2.32858	Down
BTF3	0.84405	10.0015	3.12517	0.00348464	0.0207753	-2.32965	Normal
KLHL7	-1.00487	5.12321	-3.12502	0.00348608	0.0207753	-2.33004	Down
TLR4	-1.13768	4.63967	-3.1241	0.00349469	0.020806	-2.33233	Down
DENND1C	-1.30892	5.69051	-3.12406	0.003495	0.020806	-2.33241	Down
BIN3	-0.888127	6.33854	-3.12275	0.00350723	0.0208675	-2.33566	Normal
C12orf10	1.08939	6.80258	3.12246	0.00350996	0.0208725	-2.33638	Up
LDB3	-1.02295	4.53017	-3.12224	0.00351206	0.0208738	-2.33694	Down
BEX1	-1.67843	5.90243	-3.12082	0.00352539	0.0209417	-2.34046	Down
CLSTN1	0.860992	7.11244	3.1202	0.00353124	0.0209652	-2.342	Normal
DLX2	-1.08578	4.31568	-3.11937	0.00353905	0.0210003	-2.34406	Down
TMF1	0.814244	7.52611	3.11712	0.00356042	0.0211157	-2.34965	Normal
MAN1A1	-1.238	5.15296	-3.11652	0.00356609	0.021138	-2.35113	Down
CD19	-1.34295	4.22229	-3.11575	0.00357339	0.0211514	-2.35303	Down
TOPBP1	-0.663844	7.27201	-3.11562	0.00357466	0.0211514	-2.35336	Normal
NCAPD2	-0.804486	5.56015	-3.11562	0.00357468	0.0211514	-2.35337	Normal
PPIP5K2	-1.30485	6.29349	-3.11548	0.00357602	0.0211514	-2.35371	Down
CENPI	-0.912279	4.53899	-3.11442	0.00358607	0.0211955	-2.35632	Normal
CSF2RA	-0.842678	4.39503	-3.11428	0.00358742	0.0211955	-2.35667	Normal
PDX1	-0.809587	3.73096	-3.11409	0.00358924	0.0211955	-2.35714	Normal
SPINT3	-0.577663	3.41845	-3.11382	0.00359186	0.0211996	-2.35782	Normal
C9orf78	-0.985464	5.55195	-3.11297	0.00359996	0.0212361	-2.35992	Normal
C21orf33	0.813521	7.51711	3.1119	0.00361031	0.021269	-2.36258	Normal
DCLRE1B	-1.20659	5.33073	-3.11166	0.00361263	0.021269	-2.36318	Down
DSTYK	-0.7243	5.21055	-3.11165	0.00361268	0.021269	-2.36319	Normal
BTRC	-0.880817	5.51192	-3.11159	0.00361325	0.021269	-2.36334	Normal
NOP16	0.780124	6.15761	3.11102	0.00361877	0.0212902	-2.36476	Normal
FUBP3	0.823872	5.25204	3.10974	0.0036311	0.0213417	-2.36792	Normal
GPR18	-1.00272	3.72532	-3.10965	0.00363198	0.0213417	-2.36814	Down
PSMB4	0.858175	9.07636	3.10951	0.00363333	0.0213417	-2.36849	Normal
AMMECR1	-1.15185	6.39396	-3.1083	0.00364509	0.0213888	-2.37149	Down
CLDN8	2.16316	6.37981	3.10829	0.00364523	0.0213888	-2.37153	Up
PARK7	0.956932	10.1886	3.10784	0.00364961	0.0214032	-2.37264	Normal
TNFAIP2	-1.22103	5.76175	-3.10733	0.00365452	0.0214206	-2.37389	Down
PLOD2	1.65981	6.25871	3.10686	0.00365911	0.0214361	-2.37506	Up
FOXJ1	-0.993177	3.73695	-3.10647	0.00366292	0.0214378	-2.37602	Normal
CCND2	-1.36504	5.38479	-3.10643	0.00366328	0.0214378	-2.37612	Down
RACGAP1	-1.05557	6.83196	-3.10587	0.00366875	0.0214584	-2.3775	Down
HAND1	-1.33093	5.19352	-3.10517	0.00367567	0.0214722	-2.37925	Down
ACADS	-1.05989	5.53633	-3.10507	0.00367656	0.0214722	-2.37948	Down
SPP1	1.81712	9.65513	3.10503	0.00367694	0.0214722	-2.37957	Up
GOLPH3L	1.47144	6.03382	3.10406	0.0036865	0.0215166	-2.38199	Up
RARA	-0.858875	4.05748	-3.10302	0.00369674	0.0215578	-2.38456	Normal
SLC1A5	-0.980524	5.40502	-3.10294	0.00369747	0.0215578	-2.38475	Normal
COIL	0.90745	5.4978	3.10174	0.00370936	0.0216158	-2.38773	Normal
GSTM3	1.31371	6.23448	3.09981	0.00372843	0.0217044	-2.39249	Up
POSTN	2.66548	8.39045	3.09976	0.00372895	0.0217044	-2.39262	Up
SERPINB9	-0.991192	5.01577	-3.09961	0.00373047	0.0217044	-2.393	Normal
ZDHHC13	-1.09848	5.30457	-3.09928	0.00373369	0.0217117	-2.3938	Down
LECT1	-1.11748	5.46524	-3.09806	0.00374586	0.021771	-2.39682	Down
NUMA1	1.23556	6.19584	3.0967	0.00375944	0.0218384	-2.40018	Up
C6orf25	-1.06776	4.50099	-3.09573	0.00376916	0.0218705	-2.40258	Down
CEP85	-1.38172	5.27522	-3.09555	0.00377096	0.0218705	-2.40302	Down
SLC39A1	0.953347	5.25822	3.09543	0.00377221	0.0218705	-2.40333	Normal
IRF4	-1.15105	5.34461	-3.09536	0.00377289	0.0218705	-2.4035	Down
PREPL	0.764735	6.68125	3.09299	0.00379667	0.0219968	-2.40933	Normal
KIT	-1.38685	4.96432	-3.09226	0.00380412	0.0220284	-2.41115	Down
RARS	0.89965	7.2019	3.09196	0.00380715	0.0220307	-2.41189	Normal
TSPAN6	1.31982	6.7217	3.0918	0.00380876	0.0220307	-2.41228	Up
UQCRC2	0.892256	9.10109	3.09163	0.00381051	0.0220307	-2.41271	Normal
TSEN34	0.717758	7.92603	3.09094	0.00381749	0.0220595	-2.41441	Normal
WNK1	-0.901279	6.63112	-3.0903	0.00382398	0.0220855	-2.41599	Normal
RALGPS1	1.7048	5.36849	3.08971	0.00382992	0.0221082	-2.41743	Up
RXRG	-1.13488	4.73282	-3.08626	0.00386527	0.0223005	-2.42595	Down
ZNF432	1.57242	7.2667	3.08601	0.00386778	0.0223034	-2.42656	Up
CD99	0.987912	8.89101	3.0846	0.00388232	0.0223755	-2.43004	Normal
IER5	-1.05041	5.78491	-3.08433	0.0038851	0.0223799	-2.4307	Down
LY86	-1.19603	6.65586	-3.0839	0.00388954	0.0223938	-2.43177	Down
MKL2	0.74071	7.17554	3.08361	0.00389257	0.0223995	-2.43249	Normal
HIST1H4G	-0.857364	4.621	-3.08261	0.00390285	0.022447	-2.43494	Normal
ZHX2	1.00793	5.90573	3.08022	0.00392773	0.0225713	-2.44083	Up
PSMA7	1.45866	7.72687	3.08004	0.00392957	0.0225713	-2.44127	Up
SLC7A2	-1.13983	3.82883	-3.07994	0.00393061	0.0225713	-2.44151	Down
CD40	-0.887749	5.51494	-3.07968	0.00393337	0.0225746	-2.44216	Normal
ALPK1	-1.23237	6.16167	-3.0792	0.00393839	0.0225746	-2.44335	Down
IL13RA1	0.750144	6.28546	3.07914	0.00393897	0.0225746	-2.44349	Normal
HBE1	-1.59451	5.30658	-3.07911	0.00393935	0.0225746	-2.44357	Down
PHLPP2	-0.923746	5.91032	-3.07858	0.00394487	0.0225945	-2.44487	Normal
LRRN2	-1.28158	4.80702	-3.07831	0.00394771	0.022599	-2.44554	Down
RASL10A	-1.17913	4.97026	-3.07738	0.00395743	0.0226429	-2.44782	Down
MED16	-0.725725	4.91942	-3.07595	0.0039725	0.0227092	-2.45135	Normal
NSDHL	1.31359	5.33616	3.07567	0.00397541	0.0227092	-2.45203	Up
PITPNC1	-0.986951	5.85131	-3.07557	0.00397645	0.0227092	-2.45227	Normal
PRKCDBP	1.48518	4.9158	3.0755	0.00397725	0.0227092	-2.45246	Up
ZMYND8	-1.05801	7.21803	-3.0752	0.0039804	0.0227154	-2.45319	Down
BTN2A1	-0.834599	6.5846	-3.07422	0.00399075	0.0227497	-2.4556	Normal
SLC8B1	-1.40897	4.52232	-3.07411	0.00399196	0.0227497	-2.45588	Down
PTPN13	1.07753	5.11571	3.07389	0.0039942	0.0227497	-2.4564	Up
KIF22	-0.88042	5.32327	-3.07385	0.00399464	0.0227497	-2.4565	Normal
TM4SF1	1.4308	6.66704	3.07236	0.00401049	0.0228183	-2.46018	Up
HMGA1	-1.11287	3.70693	-3.07233	0.00401083	0.0228183	-2.46026	Down
CTCF	-0.564992	7.25617	-3.07181	0.0040163	0.0228377	-2.46152	Normal
CFAP20	1.09597	6.81161	3.07055	0.0040298	0.0229026	-2.46463	Up
ATP1A2	-0.938096	3.86614	-3.06954	0.00404053	0.0229518	-2.4671	Normal
CARM1	-0.862662	5.13099	-3.06887	0.00404777	0.0229725	-2.46876	Normal
LILRA1	-0.831611	3.94911	-3.06882	0.00404833	0.0229725	-2.46889	Normal
PMEL	-1.34294	5.04853	-3.0683	0.0040539	0.0229817	-2.47016	Down
TG	-1.30733	4.96105	-3.06828	0.00405412	0.0229817	-2.47021	Down
ZNF415	1.10011	4.7731	3.06757	0.00406172	0.023013	-2.47195	Up
METTL4	-0.720672	5.89376	-3.06554	0.00408366	0.0231254	-2.47695	Normal
MAP9	1.64198	4.76488	3.06386	0.00410187	0.0232051	-2.48107	Up
AMT	-0.936549	6.39477	-3.06385	0.00410195	0.0232051	-2.48109	Normal
HUWE1	0.846076	10.9686	3.06339	0.00410695	0.0232137	-2.48222	Normal
TBXA2R	-0.943351	5.40019	-3.0633	0.00410789	0.0232137	-2.48243	Normal
MRPL11	0.832851	6.3683	3.06313	0.00410978	0.0232137	-2.48286	Normal
WLS	1.64894	5.50184	3.06203	0.00412176	0.0232695	-2.48556	Up
TBCB	1.34849	7.67998	3.06119	0.00413095	0.0233095	-2.48762	Up
BCL9	1.55536	5.20708	3.06086	0.00413455	0.0233179	-2.48843	Up
LINC01260	-1.48779	4.81648	-3.06037	0.00413986	0.023322	-2.48962	Down
TULP1	-1.11494	4.25311	-3.05992	0.00414486	0.023322	-2.49074	Down
AGK	0.707438	6.24656	3.05987	0.00414534	0.023322	-2.49085	Normal
TUFT1	0.827041	6.85262	3.05968	0.00414741	0.023322	-2.49131	Normal
MPC2	1.12922	9.64179	3.05967	0.00414759	0.023322	-2.49135	Up
ATF7IP2	-1.29109	4.81815	-3.05958	0.00414856	0.023322	-2.49157	Down
RHOC	1.43188	6.83727	3.05944	0.00415007	0.023322	-2.49191	Up
MRPL3	1.1783	9.06927	3.05919	0.00415287	0.0233246	-2.49253	Up
DGKA	-1.02517	5.52273	-3.05901	0.00415477	0.0233246	-2.49296	Down
ZNF273	-0.779932	5.55839	-3.05863	0.00415902	0.0233366	-2.4939	Normal
URI1	0.816691	6.55372	3.05824	0.0041633	0.0233488	-2.49486	Normal
TPSD1	-0.83369	3.57344	-3.05584	0.00418978	0.0234838	-2.50073	Normal
METTL7A	-0.86178	6.72104	-3.0556	0.00419246	0.0234838	-2.50133	Normal
ZC3H3	-1.20396	5.17675	-3.05548	0.00419376	0.0234838	-2.50161	Down
ZNF354A	-1.0367	4.9011	-3.0547	0.00420243	0.0235204	-2.50353	Down
FKBP9	0.943258	6.61484	3.0542	0.00420798	0.0235331	-2.50475	Normal
GDF2	-0.94024	4.1045	-3.05411	0.00420897	0.0235331	-2.50497	Normal
ZNF532	1.92084	5.53743	3.05384	0.00421199	0.0235381	-2.50563	Up
CACNB3	1.02065	5.23411	3.05322	0.00421897	0.0235652	-2.50717	Up
ABCC3	-1.62611	4.61701	-3.05284	0.00422317	0.0235767	-2.50809	Down
BACH2	-1.22206	4.80444	-3.05174	0.00423543	0.0236332	-2.51078	Down
ABAT	1.06753	6.0434	3.05121	0.00424139	0.023639	-2.51208	Up
COL6A3	1.92045	8.83195	3.05117	0.00424187	0.023639	-2.51219	Up
IL36A	-1.22288	4.97924	-3.05093	0.0042446	0.023639	-2.51278	Down
SERPINB2	-1.28299	4.19076	-3.05089	0.00424504	0.023639	-2.51288	Down
ITGA7	-0.907647	3.50126	-3.04951	0.00426052	0.0237133	-2.51625	Normal
DDX17	-0.688177	9.1004	-3.04871	0.00426954	0.0237515	-2.51821	Normal
FDX1	1.11163	5.87837	3.04804	0.00427711	0.0237816	-2.51985	Up
TFB2M	0.952628	7.04835	3.04775	0.00428033	0.0237875	-2.52055	Normal
ANXA7	0.95577	8.09484	3.04731	0.00428535	0.0238035	-2.52164	Normal
MYL10	-1.34292	4.59964	-3.04679	0.00429119	0.0238239	-2.5229	Down
SH2D1A	-1.04725	4.24362	-3.04525	0.00430868	0.023909	-2.52667	Down
LGR4	1.25315	5.63673	3.04392	0.0043239	0.0239813	-2.52993	Up
SAMSN1	-1.48868	4.36968	-3.04323	0.00433177	0.0240129	-2.53162	Down
CYFIP2	-1.11822	6.31367	-3.04213	0.00434438	0.0240644	-2.53431	Down
STON1	1.8604	6.84734	3.04204	0.00434541	0.0240644	-2.53453	Up
LINC00094	1.14967	5.0127	3.04099	0.00435739	0.0241186	-2.53708	Up
TRDMT1	0.838258	4.36666	3.04058	0.00436215	0.0241329	-2.53809	Normal
CCDC81	-1.0711	4.02597	-3.04023	0.00436617	0.024143	-2.53895	Down
SLC29A1	-0.929665	5.75623	-3.0398	0.00437115	0.0241584	-2.54	Normal
RAB14	0.917352	6.59175	3.0386	0.00438505	0.0242231	-2.54294	Normal
TBC1D8	1.00794	8.15302	3.03466	0.00443076	0.0244634	-2.55255	Up
[truncated: 9,038 more rows]
